# Supplementary material for: Bdf1 Bromodomains Are Essential for Meiosis and the Expression of Meiotic-Specific Genes
Source: PLoS Genet. 2017 Jan 9;13(1):e1006541. doi: 10.1371/journal.pgen.1006541 (PMC5261807; doi:10.1371/journal.pgen.1006541)
Supplement: S1 Table — (XLSX) [file pgen.1006541.s008.xlsx]

## Sheet: Peptide_array_data
Pepide array information									Bdf1 BD1								Bdf1 BD2
									Raw data				Normalized (0 to 100%)				Raw data				Normalized (0 to 100%)
									WT		Mutant Y187F		WT		Y187F		WT		Mutant Y354F		WT		Y354F
#	location	Peptide sequence	Name	Mod1	Mod2	Mod 3	Mod 4	N-terminus	Left	Rigt	Left	Right	Average	Stdev	Average	Stdev	Left	Rigt	Left	Right	Average	Stdev	Average	Stdev
1	A 1	A R T K Q T A R K S T G G K A P R K Q	H3 1-19	unmod				free	0.0315518	0.0399227	0.204103	0.144298	0.00591716	0.00418545	0.0745383	0.0299026	0.0153893	0.0208208	0.0402619	0.0556465	0.0071815	0.00354156	0	0.011596
2	A 2	A Rme2s T K Q T A R K S T G G K A P R K Q	H3 1-19	R2me2s				free	0.0502254	0.030586	0.134214	0.10153	0.0111171	0.0098197	0	0.0163421	0.00754375	0.0126735	0.0255319	0.0435352	0	0.00334481	0	0.0135697
3	A 3	A Rme2a T K Q T A R K S T G G K A P R K Q	H3 1-19	R2me2a				free	0.0338055	0.0441082	0.103268	0.109875	0.00950332	0.00515132	0	0.0033032	0.0126735	0.0196138	0.0320786	0.0360065	0.00462371	0.00452533	0	0.00296067
4	A 4	A Cit T K Q T A R K S T G G K A P R K Q	H3 1-19	R2Citr				free	0.037991	0.0315518	0.0834492	0.103616	0.00484131	0.00321957	0	0.0100834	0.0147858	0.0202173	0.0310966	0.0265139	0.00639449	0.00354156	0	0.00345412
5	A 5	A R pT K Q T A R K S T G G K A P R K Q	H3 1-19	T3P				free	0.0122344	0.0292981	0.0904033	0.0959666	0	0.00853187	0	0.00278164	0.0150875	0.0196138	0.0265139	0.0268412	0.00619774	0.0029513	0	0.000246723
6	A 6	A R T Kme1 Q T A R K S T G G K A P R K Q	H3 1-19	K4me1				free	0.0238249	0.0209272	0.143255	0.105355	0	0.00144881	0.00378431	0.0189499	0.0102595	0.0196138	0.0307692	0.0373159	0.00304968	0.00609936	0	0.00493445
7	A 7	A R T Kme2 Q T A R K S T G G K A P R K Q	H3 1-19	K4me2				free	0.0209272	0.0309079	0.13178	0.10605	0	0.00499034	0	0.0128651	0.0141823	0.0202173	0.0399345	0.0412439	0.00600098	0.00393507	0	0.00098689
8	A 8	A R T Kme3 Q T A R K S T G G K A P R K Q	H3 1-19	K4me3				free	0.0202833	0.029942	0.119263	0.119263	0	0.00482936	0	0	0.0078455	0.0196138	0.0304419	0.0320786	0.00147565	0.00767339	0	0.00123361
9	A 9	A R T Kac Q T A R K S T G G K A P R K Q	H3 1-19	K4ac				free	0.037669	0.0241468	0.135953	0.107093	0.000537924	0.00676111	0	0.0144298	0.0150875	0.020519	0.0310966	0.0183306	0.006788	0.00354156	0	0.00962218
10	A10	A R T K Q T A Rme2s K S T G G K A P R K Q	H3 1-19	R8me2s				free	0.0260786	0.0402447	0.144298	0.100834	0.00304823	0.00708306	0.00499724	0.0217316	0.00150875	0.0138805	0.0268412	0.0219313	0	0.0080669	0	0.00370084
11	A11	A R T K Q T A Rme2a K S T G G K A P R K Q	H3 1-19	R8me2a				free	0.0312299	0.0212492	0.140473	0.113004	0	0.00499034	0.000549848	0.0137344	0.006035	0.0114665	0.0373159	0.0310966	0	0.00354156	0	0.00468773
12	A12	A R T K Q T A Cit K S T G G K A P R K Q	H3 1-19	R8Citr				free	0.022537	0.0177077	0.161683	0.108832	0	0.00241468	0.0252127	0.0264256	0.00452625	0.0190103	0.0356792	0.0209493	0	0.00944417	0	0.0111025
13	A13	A R T K Q T A R Kme1 S T G G K A P R K Q	H3 1-19	K9me1				free	0.0373471	0.0144881	0.128303	0.105355	0	0.0114295	0	0.0114743	0.0141823	0.0184068	0.0369885	0.0297872	0.00482046	0.00275455	0	0.0054279
14	A14	A R T K Q T A R Kme2 S T G G K A P R K Q	H3 1-19	K9me2				free	0.0373471	0.0283323	0.191586	0.116481	0.00268962	0.0045074	0.0599832	0.0375522	0.0190103	0.0165963	0.0497545	0.0278232	0.006788	0.00157403	0	0.0165304
15	A15	A R T K Q T A R Kme3 S T G G K A P R K Q	H3 1-19	K9me3				free	0.0367032	0.0160979	0.158206	0.121001	0	0.0103026	0.0211696	0.0186022	0.008449	0.0214243	0.0340426	0.0379705	0.00304968	0.0084604	0	0.00296067
16	A16	A R T K Q T A R Kac S T G G K A P R K Q	H3 1-19	K9ac				free	0.0360592	0.0264005	0.205146	0.153338	0.000896539	0.00482936	0.0757512	0.025904	0.013277	0.0175015	0.0582651	0.0402619	0.00363994	0.00275455	0	0.0135697
17	A17	A R T K Q T A R K pS T G G K A P R K Q	H3 1-19	S10P				free	0.0325177	0.0244688	0.099096	0.102921	0	0.00402447	0	0.00191238	0.0102595	0.0111648	0.0261866	0.0245499	0	0.000590261	0	0.00123361
18	A18	A R T K Q T A R K S pT G G K A P R K Q	H3 1-19	T11P				free	0.022537	0.0180296	0.110918	0.0632823	0	0.0022537	0	0.0238178	0.0123718	0.00875075	0.00687398	0.0153846	0	0.00236104	0	0.00641479
19	A19	A R T K Q T A R K S T G G Kac A P R K Q	H3 1-19	K14ac				free	0.0260786	0.0367032	0.190195	0.143602	0.00107585	0.0053123	0.0583659	0.0232962	0.0630658	0.0745323	0.0625205	0.0451718	0.0732907	0.00747664	0	0.0130763
20	A20	A Rme2s pT K Q T A R K S T G G K A P R K Q	H3 1-19	R2me2s	T3P			free	0.0267225	0.022859	0.149861	0.155076	0	0.00193174	0.0114662	0.00260779	0.0196138	0.013277	0.0448445	0.0507365	0.00501722	0.00413182	0	0.00444101
21	A21	A Rme2s T Kme1 Q T A R K S T G G K A P R K Q	H3 1-19	R2me2s	K4me1			free	0.0235029	0.0318738	0.0997914	0.113352	0	0.00418545	0	0.00678025	0.0117683	0.0054315	0.0409165	0.0281506	0	0.00413182	0	0.00962218
22	A22	A Rme2s T Kme2 Q T A R K S T G G K A P R K Q	H3 1-19	R2me2s	K4me2			free	0.0328397	0.0215712	0.101878	0.128999	0	0.00563426	0	0.0135605	0.0171998	0.0054315	0.0425532	0.0418985	0	0.00767339	0	0.000493445
23	A23	A Rme2s T Kme3 Q T A R K S T G G K A P R K Q	H3 1-19	R2me2s	K4me3			free	0.0257566	0.01481	0.0865786	0.138387	0	0.00547328	0	0.025904	0.0159928	0.00331925	0.0468085	0.0409165	0	0.00826365	0	0.00444101
24	A24	A Rme2s T Kac Q T A R K S T G G K A P R K Q	H3 1-19	R2me2s	K4ac			free	0.0544108	0.0373471	0.0893602	0.156815	0.0172136	0.00853187	0	0.0337274	0.0196138	0.0129753	0.0360065	0.0399345	0.00482046	0.00432858	0	0.00296067
25	B 1	A Rme2a pT K Q T A R K S T G G K A P R K Q	H3 1-19	R2me2a	T3P			free	0.0264005	0.0177077	0.19541	0.175939	0	0.00434643	0.0644306	0.00973574	0.0244418	0.0196138	0.0304419	0.0399345	0.0122971	0.00314806	0	0.00715495
26	B 2	A Rme2a T Kme1 Q T A R K S T G G K A P R K Q	H3 1-19	R2me2a	K4me1			free	0.022537	0.0363812	0.128651	0.0792768	0	0.00692209	0	0.0246871	0.0018105	0.019312	0.0288052	0.0238953	0	0.0114117	0	0.00370084
27	B 3	A Rme2a T Kme2 Q T A R K S T G G K A P R K Q	H3 1-19	R2me2a	K4me2			free	0.0344495	0.0292981	0.122392	0.104659	0.00161377	0.00257566	0	0.00886648	0.008449	0.0165963	0.0271686	0.0232406	0	0.00531235	0	0.00296067
28	B 4	A Rme2a T Kme3 Q T A R K S T G G K A P R K Q	H3 1-19	R2me2a	K4me3			free	0.0338055	0.0489375	0.0945758	0.113004	0.0121929	0.007566	0	0.00921419	0.010863	0.0196138	0.0438625	0.0343699	0.00344319	0.00570585	0	0.00715495
29	B 5	A Rme2a T Kac Q T A R K S T G G K A P R K Q	H3 1-19	R2me2a	K4ac			free	0.0547328	0.0222151	0.149165	0.069541	0.00896539	0.0162589	0.0106576	0.0398122	0.0196138	0.0196138	0.0304419	0.0356792	0.00914904	0	0	0.00394756
30	B 6	A Cit pT K Q T A R K S T G G K A P R K Q	H3 1-19	R2Citr	T3P			free	0.0399227	0.0367032	0.124826	0.0890125	0.00878609	0.00160979	0	0.0179068	0.008449	0.0196138	0.0219313	0.0238953	0.00186916	0.00727988	0	0.00148034
31	B 7	A Cit T Kme1 Q T A R K S T G G K A P R K Q	H3 1-19	R2Citr	K4me1			free	0.0309079	0.0276883	0.137691	0.101878	0	0.00160979	0	0.0179068	0.0090525	0.0196138	0.0301146	0.0353519	0.00226267	0.00688637	0	0.00394756
32	B 8	A Cit T Kme2 Q T A R K S T G G K A P R K Q	H3 1-19	R2Citr	K4me2			free	0.0518352	0.0177077	0.113352	0.134214	0.00484131	0.0170637	0	0.0104312	0.0184068	0.0196138	0.0304419	0.0281506	0.00836203	0.000787014	0	0.00172706
33	B 9	A Cit T Kme3 Q T A R K S T G G K A P R K Q	H3 1-19	R2Citr	K4me3			free	0.0318738	0.0247907	0.127955	0.122392	0	0.00354153	0	0.00278164	0.0123718	0.0196138	0.0340426	0.0314239	0.00442696	0.00472209	0	0.00197378
34	B10	A Cit T Kac Q T A R K S T G G K A P R K Q	H3 1-19	R2Citr	K4ac			free	0.0396008	0.0267225	0.185675	0.114743	0.00304823	0.00643915	0.0531099	0.0354659	0.0196138	0.0196138	0.0314239	0.0337152	0.00914904	0	0	0.00172706
35	B11	A R pT Kme1 Q T A R K S T G G K A P R K Q	H3 1-19	T3P	K4me1			free	0.0244688	0.0273664	0.136648	0.0869263	0	0.00144881	0	0.0248609	0.018105	0.0175015	0.0412439	0.0212766	0.006788	0.000393507	0	0.0150501
36	B12	A R pT Kme2 Q T A R K S T G G K A P R K Q	H3 1-19	T3P	K4me2			free	0.0312299	0.0325177	0.175243	0.129346	0.00161377	0.000643915	0.0409807	0.0229485	0.019312	0.0196138	0.0412439	0.0409165	0.00895229	0.000196754	0	0.000246723
37	B13	A R pT Kme3 Q T A R K S T G G K A P R K Q	H3 1-19	T3P	K4me3			free	0.0363812	0.029942	0.141168	0.122044	0.00304823	0.00321957	0.00135846	0.00956189	0.0147858	0.0196138	0.0461538	0.0219313	0.00600098	0.00314806	0	0.0182575
38	B14	A R pT Kac Q T A R K S T G G K A P R K Q	H3 1-19	T3P	K4ac			free	0.075982	0.0424984	0.149513	0.136648	0.0320961	0.0167418	0.0110619	0.00643254	0.0359083	0.0307785	0.0389525	0.0677578	0.0270536	0.00334481	0	0.0217116
39	B15	A Rme2s pT Kme1 Q T A R K S T G G K A P R K Q	H3 1-19	R2me2s	T3P	K4me1		free	0.0341275	0.0325177	0.146732	0.102225	0.00322754	0.000804894	0.0078274	0.0222531	0.015691	0.0147858	0.0310966	0.0297872	0.00344319	0.000590261	0	0.00098689
40	B16	A Rme2s pT Kme2 Q T A R K S T G G K A P R K Q	H3 1-19	R2me2s	T3P	K4me2		free	0.0325177	0.0231809	0.110918	0.0820584	0	0.00466838	0	0.0144298	0.00875075	0.0105613	0.0216039	0.0186579	0	0.00118052	0	0.0022205
41	B17	A Rme2s pT Kme3 Q T A R K S T G G K A P R K Q	H3 1-19	R2me2s	T3P	K4me3		free	0.0286542	0.0418545	0.14395	0.137344	0.00537924	0.00660013	0.00459293	0.0033032	0.0196138	0.019312	0.0412439	0.0369885	0.00895229	0.000196754	0	0.00320739
42	B18	A Rme2s pT Kac Q T A R K S T G G K A P R K Q	H3 1-19	R2me2s	T3P	K4ac		free	0.045396	0.0569865	0.136996	0.122044	0.0231307	0.00579523	0	0.00747566	0.028968	0.027761	0.0369885	0.0284779	0.0205607	0.000787014	0	0.00641479
43	B19	A Rme2a pT Kme1 Q T A R K S T G G K A P R K Q	H3 1-19	R2me2a	T3P	K4me1		free	0.0206053	0.0476497	0.144298	0.134214	0.00412408	0.0135222	0.00499724	0.00504172	0.0178033	0.0105613	0.0304419	0.0229133	0.00206591	0.00472209	0	0.00567462
44	B20	A Rme2a pT Kme2 Q T A R K S T G G K A P R K Q	H3 1-19	R2me2a	T3P	K4me2		free	0.0238249	0.0160979	0.185327	0.145341	0	0.00386349	0.0527056	0.019993	0.0171998	0.0117683	0.0418985	0.0343699	0.00245942	0.00354156	0	0.00567462
45	B21	A Rme2a pT Kme3 Q T A R K S T G G K A P R K Q	H3 1-19	R2me2a	T3P	K4me3		free	0.0386349	0.0363812	0.141168	0.135257	0.00788955	0.00112685	0.00135846	0.00295549	0.0162945	0.0102595	0.0556465	0.0307692	0.000885391	0.00393507	0	0.0187509
46	B22	A Rme2a pT Kac Q T A R K S T G G K A P R K Q	H3 1-19	R2me2a	T3P	K4ac		free	0.0695428	0.0534449	0.141168	0.160987	0.0346064	0.00804894	0.00135846	0.0099096	0.0383223	0.0473748	0.0399345	0.0307692	0.0394491	0.00590261	0	0.00690823
47	B23	A R T K Q T A Rme2a Kme1 S T G G K A P R K Q	H3 1-19	R8me2s	K9me1			free	0.0354153	0.0264005	0.0827538	0.124826	0.000537924	0.0045074	0	0.0210362	0.0117683	0.00331925	0.0258592	0.0284779	0	0.0055091	0	0.00197378
48	B24	A R T K Q T A Rme2a Kme2 S T G G K A P R K Q	H3 1-19	R8me2s	K9me2			free	0.0264005	0.0209272	0.103268	0.140473	0	0.00273664	0	0.0186022	0.019312	0.0078455	0.0913257	0.0373159	0.0012789	0.00747664	0.00985694	0.0407092
49	C 1	A R T K Q T A Rme2a Kme3 S T G G K A P R K Q	H3 1-19	R8me2s	K9me3			free	0.0482936	0.0389569	0.159944	0.138039	0.0147032	0.00466838	0.0231911	0.0109527	0.0123718	0.0141823	0.0245499	0.0366612	0.000885391	0.00118052	0	0.00912873
50	C 2	A R T K Q T A Rme2a Kac S T G G K A P R K Q	H3 1-19	R8me2s	K9ac			free	0.0363812	0.0383129	0.120306	0.100487	0.00771024	0.000965872	0	0.0099096	0.0153893	0.0171998	0.0225859	0.0330606	0.00482046	0.00118052	0	0.00789512
51	C 3	A R T K Q T A Rme2a K pS T G G K A P R K Q	H3 1-19	R8me2s	S10P			free	0.037991	0.0315518	0.112309	0.12274	0.00484131	0.00321957	0	0.00521558	0.00573325	0.0138805	0.0163666	0.0196399	0	0.00531235	0	0.00246723
52	C 4	A R T K Q T A Rme2a K S pT G G K A P R K Q	H3 1-19	R8me2s	T11P			free	0.0421764	0.0241468	0.0737135	0.0657163	0.00304823	0.00901481	0	0.00399861	0.0054315	0.0066385	0.0160393	0.011784	0	0.000787014	0	0.00320739
53	C 5	A R T K Q T A Rme2a Kme1 S T G G K A P R K Q	H3 1-19	R8me2a	K9me1			free	0.0479717	0.0499034	0.105007	0.0942281	0.0206204	0.000965872	0	0.00538943	0.0066385	0.0123718	0.0189853	0.0206219	0	0.00373832	0	0.00123361
54	C 6	A R T K Q T A Rme2a Kme2 S T G G K A P R K Q	H3 1-19	R8me2a	K9me2			free	0.037991	0.0309079	0.124826	0.0970097	0.0044827	0.00354153	0	0.0139082	0.0129753	0.0196138	0.0232406	0.0238953	0.00482046	0.00432858	0	0.000493445
55	C 7	A R T K Q T A Rme2a Kme3 S T G G K A P R K Q	H3 1-19	R8me2a	K9me3			free	0.0405666	0.0656793	0.136996	0.101182	0.0252824	0.0125563	0	0.0179068	0.00875075	0.0190103	0.0310966	0.0252046	0.00167241	0.00668962	0	0.00444101
56	C 8	A R T K Q T A Rme2a Kac S T G G K A P R K Q	H3 1-19	R8me2a	K9ac			free	0.0534449	0.0289762	0.124478	0.0963143	0.0120136	0.0122344	0	0.0140821	0.018105	0.0196138	0.0176759	0.0248772	0.00816527	0.000983768	0	0.0054279
57	C 9	A R T K Q T A Rme2a K pS T G G K A P R K Q	H3 1-19	R8me2a	S10P			free	0.0183516	0.0215712	0.100139	0.0657163	0	0.00160979	0	0.0172114	0	0.0150875	0.0140753	0.00589198	0	0.00983768	0	0.00616806
58	C10	A R T K Q T A Rme2a K S pT G G K A P R K Q	H3 1-19	R8me2a	T11P			free	0.0312299	0.0370251	0.0942281	0.0674548	0.00412408	0.00289762	0	0.0133866	0.00694025	0.0141823	0.0216039	0.0206219	0	0.00472209	0	0.000740168
59	C11	A R T K Q T A Cit Kme1 S T G G K A P R K Q	H3 1-19	R8Citr	K9me1			free	0.0428203	0.0132003	0.156815	0.0994437	0	0.01481	0.0195523	0.0286857	0.00935425	0.0196138	0.0261866	0.0274959	0.00245942	0.00668962	0	0.00098689
60	C12	A R T K Q T A Cit Kme2 S T G G K A P R K Q	H3 1-19	R8Citr	K9me2			free	0.0280103	0.0405666	0.107441	0.066064	0.00430339	0.00627817	0	0.0206885	0.00935425	0.0196138	0.0274959	0.0271686	0.00245942	0.00668962	0	0.000246723
61	C13	A R T K Q T A Cit Kme3 S T G G K A P R K Q	H3 1-19	R8Citr	K9me3			free	0.030264	0.0331616	0.118567	0.0959666	0.00143446	0.00144881	0	0.0113004	0.0190103	0.0196138	0.0281506	0.0271686	0.00875553	0.000393507	0	0.000740168
62	C14	A R T K Q T A Cit Kac S T G G K A P R K Q	H3 1-19	R8Citr	K9ac			free	0.0138442	0.0383129	0.138039	0.0959666	0	0.0122344	0	0.0210362	0.0196138	0.013277	0.0216039	0.0242226	0.00501722	0.00413182	0	0.00197378
63	C15	A R T K Q T A Cit K pS T G G K A P R K Q	H3 1-19	R8Citr	S10P			free	0.0495815	0.0338055	0.0904033	0.060153	0.0125516	0.00788796	0	0.0151252	0.0123718	0.0129753	0.0157119	0.00294599	9.83768e-05	0.000393507	0	0.00962218
64	C16	A R T K Q T A Cit K S pT G G K A P R K Q	H3 1-19	R8Citr	T11P			free	0.0370251	0.029942	0.0904033	0.0559805	0.00340685	0.00354153	0	0.0172114	0.007242	0.0178033	0.0163666	0.0252046	0	0.00688637	0	0.00666151
65	C17	A R T K Q T A R Kme1 pS T G G K A P R K Q	H3 1-19	K9me1	S10P			free	0.0164198	0.0341275	0.0938804	0.0598053	0	0.00885383	0	0.0170376	0.0102595	0.00875075	0.0235679	0.0216039	0	0.000983768	0	0.00148034
66	C18	A R T K Q T A R Kme1 S pT G G K A P R K Q	H3 1-19	K9me1	T11P			free	0.0444301	0.0383129	0.120306	0.114743	0.0121929	0.0030586	0	0.00278164	0.0196138	0.010863	0.0402619	0.0238953	0.00344319	0.00570585	0	0.0123361
67	C19	A R T K Q T A R Kme1 S T G G Kac A P R K Q	H3 1-19	K9me1	K14ac			free	0.0540889	0.0518352	0.121697	0.103268	0.0251031	0.00112685	0	0.00921419	0.0814725	0.082076	0.0379705	0.0360065	0.0902115	0.000393507	0	0.00148034
68	C20	A R T K Q T A R Kme2 pS T G G K A P R K Q	H3 1-19	K9me2	S10P			free	0.0312299	0.0315518	0.0837969	0.0681502	0.00107585	0.000160979	0	0.00782337	0.014484	0.0006035	0.0189853	0.0134206	0	0.00905066	0	0.00419428
69	C21	A R T K Q T A R Kme2 S pT G G K A P R K Q	H3 1-19	K9me2	T11P			free	0.0276883	0.0292981	0.0984005	0.107441	0	0.000804894	0	0.00452017	0.00935425	0.00875075	0.0281506	0.0451718	0	0.000393507	0	0.0128296
70	C22	A R T K Q T A R Kme2 S T G G Kac A P R K Q	H3 1-19	K9me2	K14ac			free	0.0804894	0.0540889	0.141864	0.155076	0.0410615	0.0132003	0.00216708	0.0066064	0.0926373	0.0920338	0.0304419	0.0454992	0.103984	0.000393507	0	0.0113492
71	C23	A R T K Q T A R Kme3 pS T G G K A P R K Q	H3 1-19	K9me3	S10P			free	0.0244688	0.0238249	0.0914464	0.0987483	0	0.000321957	0	0.0036509	0.0111648	0.00150875	0.0219313	0.0216039	0	0.00629611	0	0.000246723
72	C24	A R T K Q T A R Kme3 S pT G G K A P R K Q	H3 1-19	K9me3	T11P			free	0.0341275	0.0189955	0.0851878	0.110918	0	0.007566	0	0.0128651	0.00694025	0.00331925	0.0297872	0.0160393	0	0.00236104	0	0.0103623
73	D 1	A R T K Q T A R Kme3 S T G G Kac A P R K Q	H3 1-19	K9me3	K14ac			free	0.0424984	0.0421764	0.163421	0.153338	0.0132688	0.000160979	0.0272342	0.00504172	0.0476765	0.0509958	0.0245499	0.0360065	0.0479095	0.00216429	0	0.00863529
74	D 2	A R T K Q T A R Kac pS T G G K A P R K Q	H3 1-19	K9ac	S10P			free	0.0428203	0.0173857	0.106398	0.0952712	0	0.0127173	0	0.00556328	0.003621	0.0171998	0.0157119	0.0222586	0	0.00885391	0	0.00493445
75	D 3	A R T K Q T A R Kac S pT G G K A P R K Q	H3 1-19	K9ac	T11P			free	0.0267225	0.0312299	0.0796245	0.0820584	0	0.0022537	0	0.00121697	0.0042245	0.007242	0.0140753	0.0153846	0	0.00196754	0	0.00098689
76	D 4	A R T K Q T A R Kac S T G G Kac A P R K Q	H3 1-19	K9ac	K14ac			free	0.137798	0.117836	0.131433	0.123088	0.108481	0.00998068	0	0.00417246	0.175317	0.170187	0.0229133	0.0360065	0.208854	0.00334481	0	0.0098689
77	D 5	A R T K Q T A R K pS pT G G K A P R K Q	H3 1-19	S10P	T11P			free	0.0334836	0.0396008	0.0928373	0.0841446	0.0068137	0.0030586	0	0.00434631	0.009656	0.0129753	0.0147299	0.00687398	0	0.00216429	0	0.00592134
78	D 6	A R T K Q T A R K pS T G G Kac A P R K Q	H3 1-19	S10P	K14ac			free	0.0676111	0.0470058	0.0580668	0.0504172	0.0299444	0.0103026	0	0.00382476	0.111648	0.089318	0.0173486	0.00458265	0.114609	0.0145598	0	0.00962218
79	D 7	A R T K Q T A R K S pT G G Kac A P R K Q	H3 1-19	T11P	K14ac			free	0.0338055	0.0373471	0.0549374	0.0420723	0.00573785	0.00177077	0	0.00643254	0.117381	0.0938443	0.013748	0.00752864	0.121299	0.0153468	0	0.00468773
80	D 8	A R T K Q T A Rme2s Kme1 pS T G G K A P R K Q	H3 1-19	R8me2s	K9me1	S10P		free	0.0424984	0.0254346	0.103964	0.0810153	0.00394477	0.00853187	0	0.0114743	0.00573325	0.0147858	0.0176759	0.010802	0	0.00590261	0	0.00518117
81	D 9	A R T K Q T A Rme2s Kme2 pS T G G K A P R K Q	H3 1-19	R8me2s	K9me2	S10P		free	0.0296201	0.0315518	0.142559	0.0956189	0.000179308	0.000965872	0.0029757	0.0234701	0.0138805	0.0196138	0.0232406	0.0196399	0.00541072	0.00373832	0	0.00271395
82	D10	A R T K Q T A Rme2s Kme3 pS T G G K A P R K Q	H3 1-19	R8me2s	K9me3	S10P		free	0.0495815	0.0167418	0.13178	0.096662	0.00304823	0.0164198	0	0.0175591	0.0078455	0.0196138	0.0232406	0.0144026	0.00147565	0.00767339	0	0.00666151
83	D11	A R T K Q T A Rme2s Kac pS T G G K A P R K Q	H3 1-19	R8me2s	K9ac	S10P		free	0.0257566	0.0437862	0.0997914	0.08484	0.00484131	0.00901481	0	0.00747566	0.0117683	0.0196138	0.0219313	0.0199673	0.00403345	0.00511559	0	0.00148034
84	D12	A R T K Q T A Rme2s Kme1 S pT G G K A P R K Q	H3 1-19	R8me2s	K9me1	T11P		free	0.0235029	0.0264005	0.131433	0.101878	0	0.00144881	0	0.0147775	0.0184068	0.0196138	0.0206219	0.0255319	0.00836203	0.000787014	0	0.00370084
85	D13	A R T K Q T A Rme2s Kme2 S pT G G K A P R K Q	H3 1-19	R8me2s	K9me2	T11P		free	0.0357373	0.0344495	0.0942281	0.0824061	0.00519993	0.000643915	0	0.00591099	0.0196138	0.0196138	0.0216039	0.0140753	0.00914904	0	0	0.00567462
86	D14	A R T K Q T A Rme2s Kme3 S pT G G K A P R K Q	H3 1-19	R8me2s	K9me3	T11P		free	0.0215712	0.0331616	0.108832	0.0973574	0	0.00579523	0	0.00573713	0.0150875	0.0187085	0.0291326	0.0186579	0.00560748	0.00236104	0	0.00789512
87	D15	A R T K Q T A Rme2s Kac S pT G G K A P R K Q	H3 1-19	R8me2s	K9ac	T11P		free	0.0405666	0.0415325	0.105702	0.0984005	0.0118343	0.000482936	0	0.0036509	0.0159928	0.0196138	0.0314239	0.0183306	0.006788	0.00236104	0	0.0098689
88	D16	A R T K Q T A Rme2a Kme1 pS T G G K A P R K Q	H3 1-19	R8me2a	K9me1	S10P		free	0.0160979	0.0222151	0.0959666	0.0559805	0	0.0030586	0	0.019993	0.0150875	0.018105	0.0193126	0.0134206	0.00521397	0.00196754	0	0.00444101
89	D17	A R T K Q T A Rme2a Kme2 pS T G G K A P R K Q	H3 1-19	R8me2a	K9me2	S10P		free	0.0235029	0.0412106	0.0817107	0.0879694	0.00215169	0.00885383	0	0.00312935	0.0171998	0.0175015	0.0193126	0.0140753	0.00619774	0.000196754	0	0.00394756
90	D18	A R T K Q T A Rme2a Kme3 pS T G G K A P R K Q	H3 1-19	R8me2a	K9me3	S10P		free	0.0321957	0.0244688	0.11057	0.0751043	0	0.00386349	0	0.017733	0.0150875	0.00090525	0.0202946	0.0278232	0	0.00924742	0	0.00567462
91	D19	A R T K Q T A Rme2a Kac pS T G G K A P R K Q	H3 1-19	R8me2a	K9ac	S10P		free	0.0389569	0.0241468	0.116134	0.100139	0.00125516	0.00740502	0	0.00799722	0.019312	0.0117683	0.0212766	0.0291326	0.00383669	0.00491884	0	0.00592134
92	D20	A R T K Q T A Rme2a Kme1 S pT G G K A P R K Q	H3 1-19	R8me2a	K9me1	T11P		free	0.0257566	0.0209272	0.0834492	0.0726704	0	0.00241468	0	0.00538943	0.0138805	0	0.0150573	0.0150573	0	0.00905066	0	0
93	D21	A R T K Q T A Rme2a Kme2 S pT G G K A P R K Q	H3 1-19	R8me2a	K9me2	T11P		free	0.0341275	0.0325177	0.099096	0.104312	0.00322754	0.000804894	0	0.00260779	0.0123718	0	0.0212766	0.0180033	0	0.0080669	0	0.00246723
94	D22	A R T K Q T A Rme2a Kme3 S pT G G K A P R K Q	H3 1-19	R8me2a	K9me3	T11P		free	0.0344495	0.0212492	0.108484	0.108484	0	0.00660013	0	0	0.00875075	0.00512975	0.010802	0.0111293	0	0.00236104	0	0.000246723
95	D23	A R T K Q T A Rme2a Kac S pT G G K A P R K Q	H3 1-19	R8me2a	K9ac	T11P		free	0.0511912	0.0173857	0.0806676	0.120306	0.00430339	0.0169028	0	0.0198192	0.00392275	0	0.0265139	0.0111293	0	0.0025578	0	0.011596
96	D24	A R T K Q T A Rme2a Kme1 pS pT G G K A P R K Q	H3 1-19	R8me2a	K9me1	S10P	T11P	free	0.022537	0.0360592	0.0803199	0.114743	0	0.00676111	0	0.0172114	0.0102595	0	0.0216039	0.013748	0	0.00668962	0	0.00592134
97	E 1	A R T K Q T A Rme2a Kme2 pS pT G G K A P R K Q	H3 1-19	R8me2a	K9me2	S10P	T11P	free	0.0296201	0.0392788	0.0945758	0.102225	0.0044827	0.00482936	0	0.00382476	0	0.00331925	0.0183306	0.0170213	0	0.00216429	0	0.00098689
98	E 2	A R T K Q T A Rme2a Kme3 pS pT G G K A P R K Q	H3 1-19	R8me2a	K9me3	S10P	T11P	free	0.0318738	0.0334836	0.118915	0.110223	0.00251031	0.000804894	0	0.00434631	0.00694025	0.010863	0.0248772	0.0199673	0	0.0025578	0	0.00370084
99	E 3	A R T K Q T A Rme2a Kac pS pT G G K A P R K Q	H3 1-19	R8me2a	K9ac	S10P	T11P	free	0.0399227	0.0328397	0.110918	0.0824061	0.00663439	0.00354153	0	0.0142559	0.006035	0.006035	0.0111293	0.0147299	0	0	0	0.00271395
100	E 4	A Rme2s T Kme1 Q T A Rme2s K S T G G K A P R K Q	H3 1-19	R2me2s	K4me1	R8me2s		free	0.030586	0.00901481	0.104659	0.107441	0	0.0107856	0	0.00139082	0.018105	0.0165963	0.0242226	0.0284779	0.00619774	0.000983768	0	0.00320739
101	E 5	A Rme2s T Kme2 Q T A Rme2s K S T G G K A P R K Q	H3 1-19	R2me2s	K4me2	R8me2s		free	0.0215712	0.037991	0.123088	0.107789	0	0.00820992	0	0.00764951	0.0190103	0.009656	0.0216039	0.0183306	0.00226267	0.00609936	0	0.00246723
102	E 6	A Rme2s T Kme3 Q T A Rme2s K S T G G K A P R K Q	H3 1-19	R2me2s	K4me3	R8me2s		free	0.0392788	0.0370251	0.0977051	0.115786	0.00860678	0.00112685	0	0.00904033	0.0147858	0.00935425	0.0166939	0.0176759	0	0.00354156	0	0.000740168
103	E 7	A Rme2s T Kac Q T A Rme2s K S T G G K A P R K Q	H3 1-19	R2me2s	K4ac	R8me2s		free	0.0325177	0.0206053	0.0963143	0.264951	0	0.00595621	0	0.0843185	0.0190103	0.0196138	0.0265139	0.0121113	0.00875553	0.000393507	0	0.0108558
104	E 8	A Rme2a T Kme1 Q T A Rme2a K S T G G K A P R K Q	H3 1-19	R2me2a	K4me1	R8me2a		free	0.0357373	0.0312299	0.105702	0.107789	0.00340685	0.0022537	0	0.00104312	0.0123718	0.0196138	0.0258592	0.0189853	0.00442696	0.00472209	0	0.00518117
105	E 9	A Rme2a T Kme2 Q T A Rme2a K S T G G K A P R K Q	H3 1-19	R2me2a	K4me2	R8me2a		free	0.0412106	0.0254346	0.108832	0.0869263	0.00322754	0.00788796	0	0.0109527	0.0175015	0.0184068	0.0288052	0.0170213	0.00698475	0.000590261	0	0.00888201
106	E10	A Rme2a T Kme3 Q T A Rme2a K S T G G K A P R K Q	H3 1-19	R2me2a	K4me3	R8me2a		free	0.0321957	0.0470058	0.134214	0.10153	0.0102205	0.00740502	0	0.0163421	0.0153893	0.018105	0.0271686	0.0327332	0.00541072	0.00177078	0	0.00419428
107	E11	A Rme2a T Kac Q T A Rme2a K S T G G K A P R K Q	H3 1-19	R2me2a	K4ac	R8me2a		free	0.0370251	0.0405666	0.114743	0.0778859	0.00932401	0.00177077	0	0.0184284	0.0165963	0.0196138	0.0396072	0.0304419	0.0071815	0.00196754	0	0.00690823
108	E12	A Rme2s T Kme1 Q T A R Kme1 S T G G K A P R K Q	H3 1-19	R2me2s	K4me1	K9me1		free	0.0164198	0.0218931	0.126565	0.0865786	0	0.00273664	0	0.019993	0.014484	0.0268558	0.0278232	0.0193126	0.0105263	0.0080669	0	0.00641479
109	E13	A Rme2s T Kme2 Q T A R Kme1 S T G G K A P R K Q	H3 1-19	R2me2s	K4me2	K9me1		free	0.0251127	0.0338055	0.124826	0.109527	0	0.00434643	0	0.00764951	0.019312	0.0196138	0.0327332	0.011784	0.00895229	0.000196754	0	0.0157902
110	E14	A Rme2s T Kme3 Q T A R Kme1 S T G G K A P R K Q	H3 1-19	R2me2s	K4me3	K9me1		free	0.0312299	0.0251127	0.128303	0.0997914	0	0.0030586	0	0.0142559	0.0196138	0.019312	0.0320786	0.0330606	0.00895229	0.000196754	0	0.000740168
111	E15	A Rme2s T Kac Q T A R Kme1 S T G G K A P R K Q	H3 1-19	R2me2s	K4ac	K9me1		free	0.037991	0.0289762	0.132128	0.127608	0.00340685	0.0045074	0	0.00226008	0.0196138	0.0102595	0.0314239	0.0242226	0.00304968	0.00609936	0	0.0054279
112	E16	A Rme2a T Kme1 Q T A R Kme2 S T G G K A P R K Q	H3 1-19	R2me2a	K4me1	K9me2		free	0.022859	0.0476497	0.141864	0.138734	0.00537924	0.0123954	0.00216708	0.00156467	0.0196138	0.0150875	0.0222586	0.0288052	0.00619774	0.0029513	0	0.00493445
113	E17	A Rme2a T Kme2 Q T A R Kme2 S T G G K A P R K Q	H3 1-19	R2me2a	K4me2	K9me2		free	0.0209272	0.0193174	0.127955	0.111613	0	0.000804894	0	0.00817107	0.0111648	0.0135788	0.0235679	0.0193126	0	0.00157403	0	0.00320739
114	E18	A Rme2a T Kme3 Q T A R Kme2 S T G G K A P R K Q	H3 1-19	R2me2a	K4me3	K9me2		free	0.0334836	0.0222151	0.127955	0.108832	0	0.00563426	0	0.00956189	0.0162945	0.015691	0.0268412	0.0274959	0.00442696	0.000393507	0	0.000493445
115	E19	A Rme2a T Kac Q T A R Kme2 S T G G K A P R K Q	H3 1-19	R2me2a	K4ac	K9me2		free	0.0698648	0.0367032	0.139082	0.103268	0.0254617	0.0165808	0	0.0179068	0.0196138	0.0196138	0.0258592	0.0288052	0.00914904	0	0	0.0022205
116	E20	A Rme2s T Kme1 Q T A R Kme3 S T G G K A P R K Q	H3 1-19	R2me2s	K4me1	K9me3		free	0.0135222	0.0257566	0.131085	0.0886648	0	0.00611719	0	0.02121	0.0135788	0.01207	0.0235679	0.0258592	0.00029513	0.000983768	0	0.00172706
117	E21	A Rme2s T Kme2 Q T A R Kme3 S T G G K A P R K Q	H3 1-19	R2me2s	K4me2	K9me3		free	0.0267225	0.0173857	0.114743	0.115786	0	0.00466838	0	0.000521558	0.0150875	0.00573325	0.0261866	0.0189853	0	0.00609936	0	0.0054279
118	E22	A Rme2s T Kme3 Q T A R Kme3 S T G G K A P R K Q	H3 1-19	R2me2s	K4me3	K9me3		free	0.0386349	0.0431423	0.114395	0.0855355	0.011655	0.0022537	0	0.0144298	0.00452625	0	0.0163666	0.0144026	0	0.0029513	0	0.00148034
119	E23	A Rme2s T Kac Q T A R Kme3 S T G G K A P R K Q	H3 1-19	R2me2s	K4ac	K9me3		free	0.029942	0.0383129	0.104659	0.109527	0.00412408	0.00418545	0	0.00243394	0.013277	0.00452625	0.0235679	0.0245499	0	0.00570585	0	0.000740168
120	E24	A Rme2a T Kme1 Q T A R Kac S T G G K A P R K Q	H3 1-19	R2me2a	K4me1	K9ac		free	0.0544108	0.0189955	0.139082	0.151599	0.00699301	0.0177077	0	0.00625869	0.0196138	0.00875075	0.0297872	0.0343699	0.00206591	0.00708313	0	0.00345412
121	F 1	A Rme2a T Kme2 Q T A R Kac S T G G K A P R K Q	H3 1-19	R2me2a	K4me2	K9ac		free	0.037991	0.01481	0.133171	0.12274	0	0.0115905	0	0.00521558	0.0135788	0.013277	0.0199673	0.0281506	0.00108214	0.000196754	0	0.00616806
122	F 2	A Rme2a T Kme3 Q T A R Kac S T G G K A P R K Q	H3 1-19	R2me2a	K4me3	K9ac		free	0.0244688	0.0476497	0.141516	0.128651	0.00627578	0.0115905	0.00176277	0.00643254	0.0175015	0.019312	0.0261866	0.0310966	0.00757501	0.00118052	0	0.00370084
123	F 3	A Rme2a T Kac Q T A R Kac S T G G K A P R K Q	H3 1-19	R2me2a	K4ac	K9ac		free	0.112685	0.111719	0.112656	0.131433	0.0910884	0.000482936	0	0.00938804	0.068799	0.0525045	0.0314239	0.0222586	0.062666	0.0106247	0	0.00690823
124	F 4	A R T Kme1 Q T A Rme2s Kme1 S T G G K A P R K Q	H3 1-19	K4me1	R8me2s	K9me1		free	0.037669	0.0589182	0.113352	0.0938804	0.0199032	0.0106246	0	0.00973574	0.0117683	0.0117683	0.0150573	0.0255319	0	0	0	0.00789512
125	F 5	A R T Kme2 Q T A Rme2s Kme1 S T G G K A P R K Q	H3 1-19	K4me2	R8me2s	K9me1		free	0.0280103	0.0235029	0.100834	0.0817107	0	0.0022537	0	0.00956189	0.00392275	0.00935425	0.0248772	0.0134206	0	0.00354156	0	0.00863529
126	F 6	A R T Kme3 Q T A Rme2s Kme1 S T G G K A P R K Q	H3 1-19	K4me3	R8me2s	K9me1		free	0.0312299	0.015132	0.0897079	0.0900556	0	0.00804894	0	0.000173853	0.0105613	0.010863	0.0222586	0.0147299	0	0.000196754	0	0.00567462
127	F 7	A R T Kac Q T A Rme2s Kme1 S T G G K A P R K Q	H3 1-19	K4ac	R8me2s	K9me1		free	0.0447521	0.0595621	0.0876217	0.102573	0.0242066	0.00740502	0	0.00747566	0.016898	0.0105613	0.0288052	0.011784	0.00147565	0.00413182	0	0.0128296
128	F 8	A R T Kme1 Q T A Rme2a Kme1 S T G G K A P R K Q	H3 1-19	K4me1	R8me2a	K9me1		free	0.0350934	0.0534449	0.0938804	0.100139	0.0154205	0.00917579	0	0.00312935	0.00814725	0.01207	0.0225859	0.0232406	0	0.0025578	0	0.000493445
129	F 9	A R T Kme2 Q T A Rme2a Kme1 S T G G K A P R K Q	H3 1-19	K4me2	R8me2a	K9me1		free	0.0193174	0.0428203	0.119611	0.113004	0.000717231	0.0117514	0	0.0033032	0.0090525	0.0135788	0.0271686	0.0157119	0	0.0029513	0	0.00863529
130	F10	A R T Kme3 Q T A Rme2a Kme1 S T G G K A P R K Q	H3 1-19	K4me3	R8me2a	K9me1		free	0.0177077	0.0315518	0.0984005	0.107093	0	0.00692209	0	0.00434631	0.0102595	0.0171998	0.0255319	0.0196399	0.00147565	0.00452533	0	0.00444101
131	F11	A R T Kac Q T A Rme2a Kme1 S T G G K A P R K Q	H3 1-19	K4ac	R8me2a	K9me1		free	0.0437862	0.022859	0.105355	0.0851878	0.00322754	0.0104636	0	0.0100834	0.0165963	0.0150875	0.0232406	0.0261866	0.0042302	0.000983768	0	0.0022205
132	F12	A R T Kme1 Q T A Rme2s Kme2 S T G G K A P R K Q	H3 1-19	K4me1	R8me2s	K9me2		free	0.0363812	0.0402447	0.0886648	0.0977051	0.00878609	0.00193174	0	0.00452017	0.013277	0.0175015	0.0232406	0.012766	0.00363994	0.00275455	0	0.00789512
133	F13	A R T Kme2 Q T A Rme2s Kme2 S T G G K A P R K Q	H3 1-19	K4me2	R8me2s	K9me2		free	0.0267225	0.0206053	0.130042	0.0778859	0	0.0030586	0	0.0260779	0.0196138	0.0105613	0.0288052	0.0186579	0.00324643	0.00590261	0	0.0076484
134	F14	A R T Kme3 Q T A Rme2s Kme2 S T G G K A P R K Q	H3 1-19	K4me3	R8me2s	K9me2		free	0.037669	0.0344495	0.106398	0.0831015	0.00627578	0.00160979	0	0.0116481	0.0196138	0.0141823	0.0189853	0.0199673	0.00560748	0.00354156	0	0.000740168
135	F15	A R T Kac Q T A Rme2s Kme2 S T G G K A P R K Q	H3 1-19	K4ac	R8me2s	K9me2		free	0.0492595	0.0160979	0.158554	0.106398	0.00251031	0.0165808	0.0215739	0.0260779	0.0259505	0.0196138	0.0307692	0.0248772	0.0132809	0.00413182	0	0.00444101
136	F16	A R T Kme1 Q T A Rme2a Kme2 S T G G K A P R K Q	H3 1-19	K4me1	R8me2a	K9me2		free	0.037991	0.0354153	0.128651	0.130042	0.00699301	0.00128783	0	0.00069541	0.0196138	0.016898	0.0268412	0.0255319	0.00737826	0.00177078	0	0.00098689
137	F17	A R T Kme2 Q T A Rme2a Kme2 S T G G K A P R K Q	H3 1-19	K4me2	R8me2a	K9me2		free	0.0177077	0.0415325	0.140125	0.105702	0	0.0119124	0.00014554	0.0172114	0.0196138	0.00694025	0.0294599	0.0186579	0.000885391	0.00826365	0	0.00814184
138	F18	A R T Kme3 Q T A Rme2a Kme2 S T G G K A P R K Q	H3 1-19	K4me3	R8me2a	K9me2		free	0.037669	0.0241468	0.12726	0.090751	0.000537924	0.00676111	0	0.0182545	0.0126735	0.0054315	0.0219313	0.0163666	0	0.00472209	0	0.00419428
139	F19	A R T Kac Q T A Rme2a Kme2 S T G G K A P R K Q	H3 1-19	K4ac	R8me2a	K9me2		free	0.0399227	0.0241468	0.129694	0.123783	0.00179308	0.00788796	0	0.00295549	0.0196138	0.0196138	0.0248772	0.0238953	0.00914904	0	0	0.000740168
140	F20	A R T Kme1 Q T A Rme2s Kme3 S T G G K A P R K Q	H3 1-19	K4me1	R8me2s	K9me3		free	0.0160979	0.0315518	0.126217	0.0904033	0	0.00772698	0	0.0179068	0.00995775	0.0105613	0.0163666	0.0124386	0	0.000393507	0	0.00296067
141	F21	A R T Kme2 Q T A Rme2s Kme3 S T G G K A P R K Q	H3 1-19	K4me2	R8me2s	K9me3		free	0.045396	0.0260786	0.119611	0.119611	0.00591716	0.00965872	0	0	0.0196138	0.0042245	0.0284779	0.0229133	0	0.0100344	0	0.00419428
142	F22	A R T Kme3 Q T A Rme2s Kme3 S T G G K A P R K Q	H3 1-19	K4me3	R8me2s	K9me3		free	0.0138442	0.0231809	0.114743	0.107441	0	0.00466838	0	0.0036509	0.010863	0.0006035	0.0252046	0.0189853	0	0.00668962	0	0.00468773
143	F23	A R T Kac Q T A Rme2s Kme3 S T G G K A P R K Q	H3 1-19	K4ac	R8me2s	K9me3		free	0.037991	0.0280103	0.12726	0.119958	0.00286893	0.00499034	0	0.0036509	0.0196138	0.0129753	0.0566285	0.0245499	0.00482046	0.00432858	0	0.0241788
144	F24	A R T Kme1 Q T A Rme2a Kme3 S T G G K A P R K Q	H3 1-19	K4me1	R8me2a	K9me3		free	0.0424984	0.0215712	0.123435	0.150556	0.00179308	0.0104636	0	0.0135605	0.0129753	0.00331925	0.0294599	0.0232406	0	0.00629611	0	0.00468773
145	G 1	A R T Kme2 Q T A Rme2a Kme3 S T G G K A P R K Q	H3 1-19	K4me2	R8me2a	K9me3		free	0.0334836	0.0180296	0.116481	0.111613	0	0.00772698	0	0.00243394	0.00030175	0.0129753	0.0186579	0.0317512	0	0.00826365	0	0.0098689
146	G 2	A R T Kme3 Q T A Rme2a Kme3 S T G G K A P R K Q	H3 1-19	K4me3	R8me2a	K9me3		free	0.0405666	0.029942	0.114395	0.11822	0.00537924	0.0053123	0	0.00191238	0	0.013277	0.0176759	0.0238953	0	0.00865716	0	0.00468773
147	G 3	A R T Kac Q T A Rme2a Kme3 S T G G K A P R K Q	H3 1-19	K4ac	R8me2a	K9me3		free	0.0750161	0.0447521	0.108484	0.0987483	0.0328133	0.015132	0	0.00486787	0.00392275	0.0054315	0.0134206	0.0104746	0	0.000983768	0	0.0022205
148	G 4	A R T Kme1 Q T A Rme2s Kac S T G G K A P R K Q	H3 1-19	K4me1	R8me2s	K9ac		free	0.052801	0.0524791	0.100487	0.126912	0.0247445	0.000160979	0	0.0132128	0.035003	0.0307785	0.0176759	0.0242226	0.0264634	0.00275455	0	0.00493445
149	G 5	A R T Kme2 Q T A Rme2s Kac S T G G K A P R K Q	H3 1-19	K4me2	R8me2s	K9ac		free	0.0660013	0.0489375	0.103616	0.105702	0.0301237	0.00853187	0	0.00104312	0.0597465	0.051901	0.0261866	0.0235679	0.0563699	0.00511559	0	0.00197378
150	G 6	A R T Kme3 Q T A Rme2s Kac S T G G K A P R K Q	H3 1-19	K4me3	R8me2s	K9ac		free	0.098519	0.0492595	0.117872	0.128999	0.0484131	0.0246297	0	0.00556328	0.0455643	0.0353048	0.0229133	0.0242226	0.036301	0.00668962	0	0.00098689
151	G 7	A R T Kac Q T A Rme2s Kac S T G G K A P R K Q	H3 1-19	K4ac	R8me2s	K9ac		free	0.100773	0.0808113	0.105702	0.101182	0.0672404	0.00998068	0	0.00226008	0.0196138	0.0196138	0.0134206	0.00883797	0.00914904	0	0	0.00345412
152	G 8	A R T Kme1 Q T A Rme2a Kac S T G G K A P R K Q	H3 1-19	K4me1	R8me2a	K9ac		free	0.0396008	0.060206	0.113352	0.109875	0.0216963	0.0103026	0	0.00173853	0.0196138	0.0196138	0.0255319	0.0265139	0.00914904	0	0	0.000740168
153	G 9	A R T Kme2 Q T A Rme2a Kac S T G G K A P R K Q	H3 1-19	K4me2	R8me2a	K9ac		free	0.0566645	0.045074	0.105355	0.111266	0.0227721	0.00579523	0	0.00295549	0.0196138	0.0196138	0.0268412	0.0366612	0.00914904	0	0	0.00740168
154	G10	A R T Kme3 Q T A Rme2a Kac S T G G K A P R K Q	H3 1-19	K4me3	R8me2a	K9ac		free	0.0360592	0.0502254	0.108136	0.125869	0.0141653	0.00708306	0	0.00886648	0.0190103	0.0256488	0.0258592	0.0284779	0.0126906	0.00432858	0	0.00197378
155	G11	A R T Kac Q T A Rme2a Kac S T G G K A P R K Q	H3 1-19	K4ac	R8me2a	K9ac		free	0.0804894	0.0837089	0.144298	0.123088	0.0575578	0.00160979	0.00499724	0.010605	0.0618588	0.089318	0.0297872	0.0432079	0.0821446	0.0179046	0	0.0101156
156	G12	A Rme2s T Kme1 Q T A Rme2s Kme1 S T G G K A P R K Q	H3 1-19	R2me2s	K4me1	R8me2s	K9me1	free	0.0460399	0.0389569	0.0914464	0.0959666	0.0134481	0.00354153	0	0.00226008	0.0126735	0.019312	0.0229133	0.0180033	0.00442696	0.00432858	0	0.00370084
157	G13	A Rme2s T Kme2 Q T A Rme2s Kme1 S T G G K A P R K Q	H3 1-19	R2me2s	K4me2	R8me2s	K9me1	free	0.0325177	0.0341275	0.108832	0.0970097	0.00322754	0.000804894	0	0.00591099	0.0135788	0.018105	0.0235679	0.0202946	0.0042302	0.0029513	0	0.00246723
158	G14	A Rme2s T Kme3 Q T A Rme2s Kme1 S T G G K A P R K Q	H3 1-19	R2me2s	K4me3	R8me2s	K9me1	free	0.0386349	0.0251127	0.10605	0.0997914	0.00161377	0.00676111	0	0.00312935	0.016898	0.0111648	0.0212766	0.0189853	0.00186916	0.00373832	0	0.00172706
159	G15	A Rme2s T Kac Q T A Rme2s Kme1 S T G G K A P R K Q	H3 1-19	R2me2s	K4ac	R8me2s	K9me1	free	0.0386349	0.0251127	0.109179	0.0959666	0.00161377	0.00676111	0	0.0066064	0.0196138	0.0141823	0.0294599	0.0212766	0.00560748	0.00354156	0	0.00616806
160	G16	A Rme2a T Kme1 Q T A Rme2s Kme1 S T G G K A P R K Q	H3 1-19	R2me2a	K4me1	R8me2s	K9me1	free	0.0521571	0.0270444	0.106745	0.104659	0.0102205	0.0125563	0	0.00104312	0.0196138	0.008449	0.0173486	0.0261866	0.00186916	0.00727988	0	0.00666151
161	G17	A Rme2a T Kme2 Q T A Rme2s Kme1 S T G G K A P R K Q	H3 1-19	R2me2a	K4me2	R8me2s	K9me1	free	0.0408886	0.0492595	0.103964	0.0914464	0.016317	0.00418545	0	0.00625869	0.0090525	0.0105613	0.0248772	0.0121113	0	0.000983768	0	0.00962218
162	G18	A Rme2a T Kme3 Q T A Rme2s Kme1 S T G G K A P R K Q	H3 1-19	R2me2a	K4me3	R8me2s	K9me1	free	0.0209272	0.0257566	0.10605	0.0928373	0	0.00241468	0	0.0066064	0.0141823	0.00512975	0.0186579	0.0193126	0	0.00590261	0	0.000493445
163	G19	A Rme2a T Kac Q T A Rme2s Kme1 S T G G K A P R K Q	H3 1-19	R2me2a	K4ac	R8me2s	K9me1	free	0.029942	0.015132	0.108832	0.10153	0	0.00740502	0	0.0036509	0.0126735	0.0066385	0.0209493	0.0196399	0	0.00393507	0	0.00098689
164	G20	A Rme2s T Kme1 Q T A Rme2s Kme2 S T G G K A P R K Q	H3 1-19	R2me2s	K4me1	R8me2s	K9me2	free	0.0289762	0.0354153	0.0973574	0.119611	0.00197239	0.00321957	0	0.0111266	0.0184068	0.0066385	0.0160393	0.0235679	0	0.00767339	0	0.00567462
165	G21	A Rme2s T Kme2 Q T A Rme2s Kme2 S T G G K A P R K Q	H3 1-19	R2me2s	K4me2	R8me2s	K9me2	free	0.0186735	0.029942	0.105702	0.0970097	0	0.00563426	0	0.00434631	0.0066385	0.0117683	0.0271686	0.0235679	0	0.00334481	0	0.00271395
166	G22	A Rme2s T Kme3 Q T A Rme2s Kme2 S T G G K A P R K Q	H3 1-19	R2me2s	K4me3	R8me2s	K9me2	free	0.0251127	0.0367032	0.108832	0.120306	0.000537924	0.00579523	0	0.00573713	0.0090525	0.00512975	0.0284779	0.0176759	0	0.0025578	0	0.00814184
167	G23	A Rme2s T Kac Q T A Rme2s Kme2 S T G G K A P R K Q	H3 1-19	R2me2s	K4ac	R8me2s	K9me2	free	0.0312299	0.0257566	0.101182	0.121697	0	0.00273664	0	0.0102573	0.00814725	0.0114665	0.0327332	0.0284779	0	0.00216429	0	0.00320739
168	G24	A Rme2a T Kme1 Q T A Rme2s Kme2 S T G G K A P R K Q	H3 1-19	R2me2a	K4me1	R8me2s	K9me2	free	0.0412106	0.0276883	0.122044	0.117524	0.0044827	0.00676111	0	0.00226008	0.00754375	0.0042245	0.0274959	0.0166939	0	0.00216429	0	0.00814184
169	H 1	A Rme2a T Kme2 Q T A Rme2s Kme2 S T G G K A P R K Q	H3 1-19	R2me2a	K4me2	R8me2s	K9me2	free	0.0231809	0.0341275	0.11057	0.124478	0	0.00547328	0	0.0069541	0	0.010863	0.0186579	0.0229133	0	0.00708313	0	0.00320739
170	H 2	A Rme2a T Kme3 Q T A Rme2s Kme2 S T G G K A P R K Q	H3 1-19	R2me2a	K4me3	R8me2s	K9me2	free	0.0405666	0.0251127	0.0897079	0.087274	0.00268962	0.00772698	0	0.00121697	0	0.0114665	0.0144026	0.0278232	0	0.00747664	0	0.0101156
171	H 3	A Rme2a T Kac Q T A Rme2s Kme2 S T G G K A P R K Q	H3 1-19	R2me2a	K4ac	R8me2s	K9me2	free	0.0585963	0.0360592	0.0862309	0.0935327	0.0188273	0.0112685	0	0.0036509	0.0138805	0.0187085	0.0140753	0.0471358	0.00482046	0.00314806	0	0.024919
172	H 4	A Rme2s T Kme1 Q T A Rme2s Kme3 S T G G K A P R K Q	H3 1-19	R2me2s	K4me1	R8me2s	K9me3	free	0.0325177	0.0312299	0.107789	0.116134	0.00161377	0.000643915	0	0.00417246	0.00875075	0.0066385	0.0134206	0.0134206	0	0.00137727	0	0
173	H 5	A Rme2s T Kme2 Q T A Rme2s Kme3 S T G G K A P R K Q	H3 1-19	R2me2s	K4me2	R8me2s	K9me3	free	0.0199614	0.0347714	0.0858832	0.0973574	0	0.00740502	0	0.00573713	0.0105613	0.00754375	0.0170213	0.0134206	0	0.00196754	0	0.00271395
174	H 6	A Rme2s T Kme3 Q T A Rme2s Kme3 S T G G K A P R K Q	H3 1-19	R2me2s	K4me3	R8me2s	K9me3	free	0.0318738	0.0431423	0.081363	0.0757997	0.00788955	0.00563426	0	0.00278164	0.00814725	0.00030175	0.0140753	0.012766	0	0.00511559	0	0.00098689
175	H 7	A Rme2s T Kac Q T A Rme2s Kme3 S T G G K A P R K Q	H3 1-19	R2me2s	K4ac	R8me2s	K9me3	free	0.045074	0.0254346	0.108484	0.100834	0.00537924	0.0098197	0	0.00382476	0.0196138	0.0135788	0.0212766	0.0176759	0.00521397	0.00393507	0	0.00271395
176	H 8	A Rme2a T Kme1 Q T A Rme2s Kme3 S T G G K A P R K Q	H3 1-19	R2me2a	K4me1	R8me2s	K9me3	free	0.0412106	0.0399227	0.090751	0.0834492	0.0112964	0.000643915	0	0.0036509	0.0006035	0.0078455	0.013748	0.0245499	0	0.00472209	0	0.00814184
177	H 9	A Rme2a T Kme2 Q T A Rme2s Kme3 S T G G K A P R K Q	H3 1-19	R2me2a	K4me2	R8me2s	K9me3	free	0.0511912	0.0396008	0.110223	0.0997914	0.0166756	0.00579523	0	0.00521558	0.00452625	0.01207	0.0238953	0.0278232	0	0.00491884	0	0.00296067
178	H10	A Rme2a T Kme3 Q T A Rme2s Kme3 S T G G K A P R K Q	H3 1-19	R2me2a	K4me3	R8me2s	K9me3	free	0.030586	0.0193174	0.0945758	0.071975	0	0.00563426	0	0.0113004	0.0042245	0.019312	0.0225859	0.0268412	0	0.00983768	0	0.00320739
179	H11	A Rme2a T Kac Q T A Rme2s Kme3 S T G G K A P R K Q	H3 1-19	R2me2a	K4ac	R8me2s	K9me3	free	0.0354153	0.037669	0.13178	0.110223	0.0068137	0.00112685	0	0.0107789	0.019312	0.0175015	0.0202946	0.0320786	0.00757501	0.00118052	0	0.00888201
180	H12	A Rme2s T Kme1 Q T A Rme2s Kac S T G G K A P R K Q	H3 1-19	R2me2s	K4me1	R8me2s	K9ac	free	0.0415325	0.0389569	0.114395	0.101182	0.0109378	0.00128783	0	0.0066064	0.035003	0.031382	0.0209493	0.0274959	0.0268569	0.00236104	0	0.00493445
181	H13	A Rme2s T Kme2 Q T A Rme2s Kac S T G G K A P R K Q	H3 1-19	R2me2s	K4me2	R8me2s	K9ac	free	0.0502254	0.0428203	0.126912	0.111266	0.0179308	0.00370251	0	0.00782337	0.0196138	0.0537115	0.0288052	0.0238953	0.0313822	0.0222332	0	0.00370084
182	H14	A Rme2s T Kme3 Q T A Rme2s Kac S T G G K A P R K Q	H3 1-19	R2me2s	K4me3	R8me2s	K9ac	free	0.0396008	0.0399227	0.0924896	0.0897079	0.0103999	0.000160979	0	0.00139082	0.0488835	0.0353048	0.0189853	0.0180033	0.0384653	0.00885391	0	0.000740168
183	H15	A Rme2s T Kac Q T A Rme2s Kac S T G G K A P R K Q	H3 1-19	R2me2s	K4ac	R8me2s	K9ac	free	0.0769478	0.0566645	0.0980528	0.0841446	0.0405236	0.0101417	0	0.0069541	0.117683	0.107725	0.0222586	0.0212766	0.130546	0.00649287	0	0.000740168
184	H16	A Rme2a T Kme1 Q T A Rme2s Kac S T G G K A P R K Q	H3 1-19	R2me2a	K4me1	R8me2s	K9ac	free	0.0292981	0.0444301	0.0688456	0.0681502	0.00717231	0.007566	0	0.000347705	0.0280628	0.0283645	0.0258592	0.0147299	0.020364	0.000196754	0	0.00838857
185	H17	A Rme2a T Kme2 Q T A Rme2s Kac S T G G K A P R K Q	H3 1-19	R2me2a	K4me2	R8me2s	K9ac	free	0.0637476	0.0354153	0.0831015	0.0514604	0.0213376	0.0141661	0	0.0158206	0.0238383	0.043452	0.0229133	0.0193126	0.0274471	0.012789	0	0.00271395
186	H18	A Rme2a T Kme3 Q T A Rme2s Kac S T G G K A P R K Q	H3 1-19	R2me2a	K4me3	R8me2s	K9ac	free	0.0495815	0.0437862	0.087274	0.0580668	0.0181101	0.00289762	0	0.0146036	0.0316838	0.0334943	0.0252046	0.0183306	0.0260698	0.00118052	0	0.00518117
187	H19	A Rme2a T Kac Q T A Rme2s Kac S T G G K A P R K Q	H3 1-19	R2me2a	K4ac	R8me2s	K9ac	free	0.0849968	0.0688989	0.099096	0.0681502	0.05182	0.00804894	0	0.0154729	0.0633675	0.0950513	0.0186579	0.0176759	0.0868667	0.0206591	0	0.000740168
188	H20	A Rme2s T Kme1 Q T A Rme2a Kme1 S T G G K A P R K Q	H3 1-19	R2me2s	K4me1	R8me2a	K9me1	free	0.037991	0.0251127	0.0851878	0.114743	0.00125516	0.00643915	0	0.0147775	0.015691	0	0.0212766	0.0202946	0	0.0102312	0	0.000740168
189	H21	A Rme2s T Kme2 Q T A Rme2a Kme1 S T G G K A P R K Q	H3 1-19	R2me2s	K4me2	R8me2a	K9me1	free	0.015454	0.0267225	0.118567	0.12726	0	0.00563426	0	0.00434631	0.0126735	0.003621	0.0274959	0.0216039	0	0.00590261	0	0.00444101
190	H22	A Rme2s T Kme3 Q T A Rme2a Kme1 S T G G K A P R K Q	H3 1-19	R2me2s	K4me3	R8me2a	K9me1	free	0.0241468	0.0231809	0.0956189	0.102225	0	0.000482936	0	0.0033032	0.0141823	0.00995775	0.0235679	0.0140753	0	0.00275455	0	0.00715495
191	H23	A Rme2s T Kac Q T A Rme2a Kme1 S T G G K A P R K Q	H3 1-19	R2me2s	K4ac	R8me2a	K9me1	free	0.0315518	0.0321957	0.102573	0.126565	0.00161377	0.000321957	0	0.0119958	0.0153893	0.015691	0.0307692	0.0212766	0.00383669	0.000196754	0	0.00715495
192	H24	A Rme2a T Kme1 Q T A Rme2a Kme1 S T G G K A P R K Q	H3 1-19	R2me2a	K4me1	R8me2a	K9me1	free	0.0357373	0.0212492	0.1137	0.131433	0	0.00724404	0	0.00886648	0.00875075	0	0.0265139	0.0209493	0	0.00570585	0	0.00419428
193	I 1	A Rme2a T Kme2 Q T A Rme2a Kme1 S T G G K A P R K Q	H3 1-19	R2me2a	K4me2	R8me2a	K9me1	free	0.0399227	0.0370251	0.0997914	0.081363	0.00896539	0.00144881	0	0.00921419	0.0054315	0.00090525	0.0170213	0.0252046	0	0.0029513	0	0.00616806
194	I 2	A Rme2a T Kme3 Q T A Rme2a Kme1 S T G G K A P R K Q	H3 1-19	R2me2a	K4me3	R8me2a	K9me1	free	0.0222151	0.0344495	0.102921	0.114395	0	0.00611719	0	0.00573713	0.008449	0.00150875	0.0245499	0.0291326	0	0.00452533	0	0.00345412
195	I 3	A Rme2a T Kac Q T A Rme2a Kme1 S T G G K A P R K Q	H3 1-19	R2me2a	K4ac	R8me2a	K9me1	free	0.0466838	0.030264	0.0910987	0.0841446	0.00896539	0.00820992	0	0.00347705	0.0114665	0.00935425	0.0216039	0.0186579	0	0.00137727	0	0.0022205
196	I 4	A Rme2s T Kme1 Q T A Rme2a Kme2 S T G G K A P R K Q	H3 1-19	R2me2s	K4me1	R8me2a	K9me2	free	0.0392788	0.030586	0.0890125	0.102921	0.00502062	0.00434643	0	0.0069541	0.0030175	0.0054315	0.0163666	0.0219313	0	0.00157403	0	0.00419428
197	I 5	A Rme2s T Kme2 Q T A Rme2a Kme2 S T G G K A P R K Q	H3 1-19	R2me2s	K4me2	R8me2a	K9me2	free	0.0325177	0.0260786	0.132128	0.127608	0	0.00321957	0	0.00226008	0.00090525	0.0006035	0.012766	0.0160393	0	0.000196754	0	0.00246723
198	I 6	A Rme2s T Kme3 Q T A Rme2a Kme2 S T G G K A P R K Q	H3 1-19	R2me2s	K4me3	R8me2a	K9me2	free	0.0286542	0.0357373	0.114047	0.111613	0.00197239	0.00354153	0	0.00121697	0.0078455	0.002414	0.0238953	0.0222586	0	0.00354156	0	0.00123361
199	I 7	A Rme2s T Kac Q T A Rme2a Kme2 S T G G K A P R K Q	H3 1-19	R2me2s	K4ac	R8me2a	K9me2	free	0.0309079	0.0334836	0.099096	0.0928373	0.00197239	0.00128783	0	0.00312935	0.0196138	0.0162945	0.0274959	0.0258592	0.00698475	0.00216429	0	0.00123361
200	I 8	A Rme2a T Kme1 Q T A Rme2a Kme2 S T G G K A P R K Q	H3 1-19	R2me2a	K4me1	R8me2a	K9me2	free	0.0321957	0.0331616	0.112656	0.116134	0.00251031	0.000482936	0	0.00173853	0.0117683	0.0147858	0.0674304	0.0337152	0.000885391	0.00196754	0	0.0254124
201	I 9	A Rme2a T Kme2 Q T A Rme2a Kme2 S T G G K A P R K Q	H3 1-19	R2me2a	K4me2	R8me2a	K9me2	free	0.0264005	0.0367032	0.105007	0.0997914	0.00125516	0.00515132	0	0.00260779	0.00271575	0.00995775	0.0274959	0.0441898	0	0.00472209	0	0.0125828
202	I10	A Rme2a T Kme3 Q T A Rme2a Kme2 S T G G K A P R K Q	H3 1-19	R2me2a	K4me3	R8me2a	K9me2	free	0.029942	0.0199614	0.0897079	0.103616	0	0.00499034	0	0.0069541	0.008449	0.0162945	0.0284779	0.0219313	0	0.00511559	0	0.00493445
203	I11	A Rme2a T Kac Q T A Rme2a Kme2 S T G G K A P R K Q	H3 1-19	R2me2a	K4ac	R8me2a	K9me2	free	0.0328397	0.030586	0.153686	0.0837969	0.00143446	0.00112685	0.0159136	0.0349444	0.0196138	0.021726	0.0268412	0.0288052	0.0105263	0.00137727	0	0.00148034
204	I12	A Rme2s T Kme1 Q T A Rme2a Kme3 S T G G K A P R K Q	H3 1-19	R2me2s	K4me1	R8me2a	K9me3	free	0.0309079	0.0412106	0.102225	0.0910987	0.00627578	0.00515132	0	0.00556328	0.0138805	0.00935425	0.0229133	0.0252046	0	0.0029513	0	0.00172706
205	I13	A Rme2s T Kme2 Q T A Rme2a Kme3 S T G G K A P R K Q	H3 1-19	R2me2s	K4me2	R8me2a	K9me3	free	0.0254346	0.0164198	0.107441	0.0883171	0	0.0045074	0	0.00956189	0.0196138	0.0178033	0.0258592	0.0252046	0.00796852	0.00118052	0	0.000493445
206	I14	A Rme2s T Kme3 Q T A Rme2a Kme3 S T G G K A P R K Q	H3 1-19	R2me2s	K4me3	R8me2a	K9me3	free	0.0383129	0.0347714	0.099096	0.081363	0.0068137	0.00177077	0	0.00886648	0.016898	0.00995775	0.0186579	0.0242226	0.00108214	0.00452533	0	0.00419428
207	I15	A Rme2s T Kac Q T A Rme2a Kme3 S T G G K A P R K Q	H3 1-19	R2me2s	K4ac	R8me2a	K9me3	free	0.0624598	0.0244688	0.0977051	0.0841446	0.0145239	0.0189955	0	0.00678025	0.0184068	0.0196138	0.0294599	0.0193126	0.00836203	0.000787014	0	0.0076484
208	I16	A Rme2a T Kme1 Q T A Rme2a Kme3 S T G G K A P R K Q	H3 1-19	R2me2a	K4me1	R8me2a	K9me3	free	0.0321957	0.0321957	0.0980528	0.0570236	0.00197239	0	0	0.0205146	0.014484	0.0150875	0.0189853	0.0163666	0.00285293	0.000393507	0	0.00197378
209	I17	A Rme2a T Kme2 Q T A Rme2a Kme3 S T G G K A P R K Q	H3 1-19	R2me2a	K4me2	R8me2a	K9me3	free	0.0199614	0.0231809	0.109179	0.0337274	0	0.00160979	0	0.037726	0.00694025	0.00512975	0.0314239	0.0173486	0	0.00118052	0	0.0106091
210	I18	A Rme2a T Kme3 Q T A Rme2a Kme3 S T G G K A P R K Q	H3 1-19	R2me2a	K4me3	R8me2a	K9me3	free	0.0247907	0.0257566	0.101182	0.0385953	0	0.000482936	0	0.0312935	0.0147858	0.0162945	0.0206219	0.0209493	0.00383669	0.000983768	0	0.000246723
211	I19	A Rme2a T Kac Q T A Rme2a Kme3 S T G G K A P R K Q	H3 1-19	R2me2a	K4ac	R8me2a	K9me3	free	0.0421764	0.0424984	0.0984005	0.0587622	0.0132688	0.000160979	0	0.0198192	0.0196138	0.015691	0.0248772	0.0225859	0.00659124	0.0025578	0	0.00172706
212	I20	A Rme2s T Kme1 Q T A Rme2a Kac S T G G K A P R K Q	H3 1-19	R2me2s	K4me1	R8me2a	K9ac	free	0.0367032	0.0354153	0.109527	0.0855355	0.00627578	0.000643915	0	0.0119958	0.0196138	0.0126735	0.0248772	0.0274959	0.00462371	0.00452533	0	0.00197378
213	I21	A Rme2s T Kme2 Q T A Rme2a Kac S T G G K A P R K Q	H3 1-19	R2me2s	K4me2	R8me2a	K9ac	free	0.0499034	0.030264	0.1137	0.10605	0.0107585	0.0098197	0	0.00382476	0.0220278	0.0196138	0.0271686	0.0199673	0.0107231	0.00157403	0	0.0054279
214	I22	A Rme2s T Kme3 Q T A Rme2a Kac S T G G K A P R K Q	H3 1-19	R2me2s	K4me3	R8me2a	K9ac	free	0.0482936	0.0370251	0.0928373	0.109875	0.0136274	0.00563426	0	0.00851878	0.0138805	0.0159928	0.0245499	0.0186579	0.00304968	0.00137727	0	0.00444101
215	I23	A Rme2s T Kac Q T A Rme2a Kac S T G G K A P R K Q	H3 1-19	R2me2s	K4ac	R8me2a	K9ac	free	0.0933677	0.0653574	0.101878	0.129694	0.0545096	0.0140052	0	0.0139082	0.100181	0.0621605	0.0343699	0.0248772	0.0894245	0.0247909	0	0.00715495
216	I24	A Rme2a T Kme1 Q T A Rme2a Kac S T G G K A P R K Q	H3 1-19	R2me2a	K4me1	R8me2a	K9ac	free	0.037669	0.045396	0.0994437	0.0945758	0.0123722	0.00386349	0	0.00243394	0.0178033	0.0123718	0.0284779	0.0209493	0.00324643	0.00354156	0	0.00567462
217	J 1	A Rme2a T Kme2 Q T A Rme2a Kac S T G G K A P R K Q	H3 1-19	R2me2a	K4me2	R8me2a	K9ac	free	0.053123	0.030264	0.111266	0.0890125	0.0125516	0.0114295	0	0.0111266	0.0199155	0.0117683	0.011784	0.0242226	0.0042302	0.00531235	0	0.00937546
218	J 2	A Rme2a T Kme3 Q T A Rme2a Kac S T G G K A P R K Q	H3 1-19	R2me2a	K4me3	R8me2a	K9ac	free	0.0499034	0.0370251	0.0837969	0.0744089	0.0145239	0.00643915	0	0.00469402	0.0184068	0.00452625	0.0170213	0.0193126	0	0.00905066	0	0.00172706
219	J 3	A Rme2a T Kac Q T A Rme2a Kac S T G G K A P R K Q	H3 1-19	R2me2a	K4ac	R8me2a	K9ac	free	0.0656793	0.0647135	0.093185	0.0921419	0.0387305	0.000482936	0	0.000521558	0.0859988	0.0721183	0.0186579	0.0238953	0.0866699	0.00905066	0	0.00394756
220	J 4	A R K S T G G K A P R K Q L A T K A A R	H3 7-26	unmod				acetylated	0.0267225	0.0486156	0.149861	0.205146	0.00806885	0.0109466	0.0114662	0.0276426	0.014484	0.018105	0.0350245	0.0363339	0.00482046	0.00236104	0	0.00098689
221	J 5	A R K S T G G Kac A P R K Q L A T K A A R	H3 7-26	K14ac				acetylated	0.0499034	0.0247907	0.136996	0.109179	0.00771024	0.0125563	0	0.0139082	0.0196138	0.0126735	0.0209493	0.0284779	0.00462371	0.00452533	0	0.00567462
222	J 6	A R K pS T G G Kac A P R K Q L A T K A A R	H3 7-26	K14ac	S10P			acetylated	0.0412106	0.0405666	0.164117	0.124478	0.011655	0.000321957	0.0280428	0.0198192	0.0199155	0.0196138	0.0301146	0.0330606	0.00934579	0.000196754	0	0.0022205
223	J 7	A R K S pT G G Kac A P R K Q L A T K A A R	H3 7-26	K14ac	T11P			acetylated	0.0292981	0.029942	0.111613	0.101878	0	0.000321957	0	0.00486787	0.0196138	0.016898	0.0229133	0.0281506	0.00737826	0.00177078	0	0.00394756
224	J 8	A R K S T G G K A P Rme2s K Q L A T K A A R	H3 7-26	R17me2s				acetylated	0.0341275	0.0421764	0.108484	0.136996	0.00860678	0.00402447	0	0.0142559	0.0141823	0.0114665	0.0284779	0.0278232	0.00029513	0.00177078	0	0.000493445
225	J 9	A R K S T G G K A P Rme2a K Q L A T K A A R	H3 7-26	R17me2a				acetylated	0.0270444	0.0412106	0.145341	0.135605	0.00412408	0.00708306	0.00621016	0.00486787	0.013277	0.0054315	0.0255319	0.0458265	0	0.00511559	0	0.0152968
226	J10	A R K S T G G K A P Cit K Q L A T K A A R	H3 7-26	R17Citr				acetylated	0.00708306	0.0286542	0.179416	0.132823	0	0.0107856	0.0458324	0.0232962	0.0190103	0.018105	0.0396072	0.0314239	0.00777177	0.000590261	0	0.00616806
227	J11	A R K S T G G K A P R Kac Q L A T K A A R	H3 7-26	K18ac				acetylated	0.0396008	0.0267225	0.126565	0.10153	0.00304823	0.00643915	0	0.0125174	0.0715148	0.0356065	0.0232406	0.0301146	0.0534186	0.0234137	0	0.00518117
228	J12	A R K S T G G Kac A P Rme2s K Q L A T K A A R	H3 7-26	K14ac	R17me2s			acetylated	0.0392788	0.0209272	0.127608	0.103616	0	0.00917579	0	0.0119958	0.035003	0.0286663	0.0281506	0.0238953	0.0250861	0.00413182	0	0.00320739
229	J13	A R K S T G G Kac A P Rme2a K Q L A T K A A R	H3 7-26	K14ac	R17me2a			acetylated	0.0309079	0.0412106	0.139082	0.0643254	0.00627578	0.00515132	0	0.0373783	0.03621	0.0256488	0.0324059	0.0317512	0.0239056	0.00688637	0	0.000493445
230	J14	A R K S T G G Kac A P R Kac Q L A T K A A R	H3 7-26	K14ac	K18ac			acetylated	0.111075	0.045396	0.130737	0.0605007	0.0532544	0.0328397	0	0.0351182	0.220278	0.140314	0.0291326	0.0248772	0.218692	0.0521397	0	0.00320739
231	J15	A R K S T G G K A P Rme2s Kac Q L A T K A A R	H3 7-26	R17me2s	K18ac			acetylated	0.0437862	0.0383129	0.146384	0.0900556	0.0118343	0.00273664	0.00742309	0.0281641	0.133977	0.133072	0.0337152	0.0294599	0.157698	0.000590261	0	0.00320739
232	J16	A R K S T G G K A P Rme2a Kac Q L A T K A A R	H3 7-26	R17me2a	K18ac			acetylated	0.0534449	0.0289762	0.066064	0.048331	0.0120136	0.0122344	0	0.00886648	0.098974	0.0793603	0.0310966	0.0333879	0.0998524	0.012789	0	0.00172706
233	J17	A R K S T G G K A P Cit Kac Q L A T K A A R	H3 7-26	R17Citr	K18ac			acetylated	0.0321957	0.0144881	0.111266	0.0556328	0	0.00885383	0	0.0278164	0.100483	0.0331925	0.0271686	0.0212766	0.0707329	0.043876	0	0.00444101
234	J18	A R K S T G G Kac A P Rme2s Kac Q L A T K A A R	H3 7-26	K14ac	R17me2s	K18ac		acetylated	0.119768	0.0463619	0.128651	0.0580668	0.0586337	0.0367032	0	0.0352921	0.30869	0.181955	0.0278232	0.0307692	0.303492	0.0826365	0	0.0022205
235	J19	A R K S T G G Kac A P Rme2a Kac Q L A T K A A R	H3 7-26	K14ac	R17me2a	K18ac		acetylated	0.0933677	0.0553767	0.12726	0.0608484	0.048951	0.0189955	0	0.0332058	0.367833	0.164152	0.0317512	0.0350245	0.330448	0.132809	0	0.00246723
236	J20	P R K Q L A T K A A R K S A P A T G G	H3 16-35	unmod				acetylated	0.0138442	0.0244688	0.140473	0.0782337	0	0.0053123	0.000549848	0.0311196	0.01207	0.0102595	0.0265139	0.0209493	0	0.00118052	0	0.00419428
237	J21	P R K Q L A T K A A Rme2s K S A P A T G G	H3 16-35	R26me2s				acetylated	0.0218931	0.0132003	0.0831015	0.0737135	0	0.00434643	0	0.00469402	0.00633675	0.0018105	0.00981997	0.0104746	0	0.0029513	0	0.000493445
238	J22	P R K Q L A T K A A Rme2a K S A P A T G G	H3 16-35	R26me2a				acetylated	0.030264	0.0164198	0.0869263	0.0650209	0	0.00692209	0	0.0109527	0.0126735	0.007242	0.0144026	0.0153846	0	0.00354156	0	0.000740168
239	J23	P R K Q L A T K A A Cit K S A P A T G G	H3 16-35	R26Citr				acetylated	0.0218931	0.0222151	0.0761474	0.0667594	0	0.000160979	0	0.00469402	0.0105613	0.0090525	0.0189853	0.0163666	0	0.000983768	0	0.00197378
240	J24	P R K Q L A T K A A R Kme1 S A P A T G G	H3 16-35	K27me1				acetylated	0.0350934	0.0125563	0.118915	0.0973574	0	0.0112685	0	0.0107789	0.0117683	0	0.0261866	0.0186579	0	0.00767339	0	0.00567462
241	K 1	P R K Q L A T K A A R Kme2 S A P A T G G	H3 16-35	K27me2				acetylated	0.0428203	0.0360592	0.0900556	0.0639777	0.0100412	0.00338055	0	0.0130389	0.0090525	0.0042245	0.0134206	0.0222586	0	0.00314806	0	0.00666151
242	K 2	P R K Q L A T K A A R Kme3 S A P A T G G	H3 16-35	K27me3				acetylated	0.0238249	0.0321957	0.102573	0.0570236	0	0.00418545	0	0.0227747	0.0138805	0.00030175	0.013748	0.0258592	0	0.00885391	0	0.00912873
243	K 3	P R K Q L A T K A A R Kac S A P A T G G	H3 16-35	K27ac				acetylated	0.0231809	0.0209272	0.0650209	0.0274687	0	0.00112685	0	0.0187761	0.0196138	0.0196138	0.0104746	0.0101473	0.00914904	0	0	0.000246723
244	K 4	P R K Q L A T K A A R K pS A P A T G G	H3 16-35	S28P				acetylated	0.0292981	0.0112685	0.0232962	0.00521558	0	0.00901481	0	0.00904033	0	0	0.00523732	0.00785597	0	0	0	0.00197378
245	K 5	P R K Q L A T K A A Rme2s Kme1 S A P A T G G	H3 16-35	R26me2s	K27me1			acetylated	0.0238249	0.015132	0.0726704	0.0691933	0	0.00434643	0	0.00173853	0.00935425	0	0.013748	0.0265139	0	0.00609936	0	0.00962218
246	K 6	P R K Q L A T K A A Rme2s Kme2 S A P A T G G	H3 16-35	R26me2s	K27me2			acetylated	0.015454	0.015132	0.069541	0.0622392	0	0.000160979	0	0.0036509	0.004828	0.001207	0.0157119	0.0216039	0	0.00236104	0	0.00444101
247	K 7	P R K Q L A T K A A Rme2s Kme3 S A P A T G G	H3 16-35	R26me2s	K27me3			acetylated	0.0389569	0.0218931	0.0566759	0.0535466	5.79672e-17	0.00853187	0	0.00156467	0.0054315	0.00392275	0.0121113	0.0209493	0	0.000983768	0	0.00666151
248	K 8	P R K Q L A T K A A Rme2s Kac S A P A T G G	H3 16-35	R26me2s	K27ac			acetylated	0.0325177	0.0434643	0.0611961	0.0403338	0.00842747	0.00547328	0	0.0104312	0.095353	0.0540133	0.0130933	0.0173486	0.0809641	0.0269552	0	0.00320739
249	K 9	P R K Q L A T K A A Rme2s K pS A P A T G G	H3 16-35	R26me2s	S28P			acetylated	0.0222151	0.0164198	0.0184284	0.0125174	0	0.00289762	0	0.00295549	0.00030175	0.0006035	0.00294599	0.0104746	0	0.000196754	0	0.00567462
250	K10	P R K Q L A T K A A Rme2a Kme1 S A P A T G G	H3 16-35	R26me2a	K27me1			acetylated	0.0338055	0.0331616	0.0855355	0.0608484	0.00340685	0.000321957	0	0.0123435	0.00875075	0.0135788	0.0144026	0.0245499	0	0.00314806	0	0.0076484
251	K11	P R K Q L A T K A A Rme2a Kme2 S A P A T G G	H3 16-35	R26me2a	K27me2			acetylated	0.0441082	0.0309079	0.0775382	0.0493741	0.00788955	0.00660013	0	0.0140821	0.019312	0.003621	0.0183306	0.0333879	0	0.0102312	0	0.0113492
252	K12	P R K Q L A T K A A Rme2a Kme3 S A P A T G G	H3 16-35	R26me2a	K27me3			acetylated	0.0283323	0.0128783	0.087274	0.06363	0	0.00772698	0	0.011822	0.0159928	0.0117683	0.0121113	0.0271686	0.00167241	0.00275455	0	0.0113492
253	K13	P R K Q L A T K A A Rme2a Kac S A P A T G G	H3 16-35	R26me2a	K27ac			acetylated	0.0289762	0.0264005	0.0625869	0.0132128	0	0.00128783	0	0.0246871	0.0540133	0.031382	0.0114566	0.0258592	0.0392523	0.0147565	0	0.0108558
254	K14	P R K Q L A T K A A Rme2a K pS A P A T G G	H3 16-35	R26me2a	S28P			acetylated	0.022537	0.0202833	0.011822	0	0	0.00112685	0	0.00591099	0.0150875	0.00211225	0.00360065	0.00556465	0	0.0084604	0	0.00148034
255	K15	P R K Q L A T K A A Cit Kme1 S A P A T G G	H3 16-35	R26Citr	K27me1			acetylated	0.029942	0.0280103	0.0591099	0.0246871	0	0.000965872	0	0.0172114	0.0283645	0.0054315	0.00818331	0.00981997	0.00560748	0.0149533	0	0.00123361
256	K16	P R K Q L A T K A A Cit Kme2 S A P A T G G	H3 16-35	R26Citr	K27me2			acetylated	0.0257566	0.0370251	0.0438108	0.00904033	0.00107585	0.00563426	0	0.0173853	0.0178033	0.006035	0.00294599	0.00883797	0	0.00767339	0	0.00444101
257	K17	P R K Q L A T K A A Cit Kme3 S A P A T G G	H3 16-35	R26Citr	K27me3			acetylated	0.0325177	0.0283323	0.0556328	0.0194715	5.79672e-17	0.00209272	0	0.0180807	0.009656	0.00694025	0.0114566	0.0104746	0	0.00177078	0	0.000740168
258	K18	P R K Q L A T K A A Cit K pS A P A T G G	H3 16-35	R26Citr	S28P			acetylated	0.0354153	0.0350934	0.0288595	0.0156467	0.00537924	0.000160979	0	0.0066064	0.0042245	0.009656	0.00327332	0.00523732	0	0.00354156	0	0.00148034
259	K19	P R K Q L A T K A A R Kme1 pS A P A T G G	H3 16-35	K27me1	S28P			acetylated	0.0473277	0.0405666	0.0219054	0.0368567	0.0150619	0.00338055	0	0.00747566	0.00754375	0.00392275	0.00196399	0.00425532	0	0.00236104	0	0.00172706
260	K20	P R K Q L A T K A A R Kme2 pS A P A T G G	H3 16-35	K27me2	S28P			acetylated	0.0257566	0.0196394	0.0121697	0.0326843	0	0.0030586	0	0.0102573	0	0.00331925	0.000654664	0.00458265	0	0.00216429	0	0.00296067
261	K21	P R K Q L A T K A A R Kme3 pS A P A T G G	H3 16-35	K27me3	S28P			acetylated	0.00257566	0.00482936	0.0121697	0.0257302	0	0.00112685	0	0.00678025	0	0.006035	0.000654664	0.00589198	0	0.00393507	0	0.00394756
262	K22	P R K Q L A T K A A R Kac pS A P A T G G	H3 16-35	K27ac	S28P			acetylated	0.0247907	0.0128783	0.0257302	0.0295549	0	0.00595621	0	0.00191238	0.00090525	0	0.000654664	0.000654664	0	0.000590261	0	0
263	K23	P R K Q L A T K A A Rme2s Kme1 pS A P A T G G	H3 16-35	R26me2s	K27me1	S28P		acetylated	0.01481	0.0276883	0.02121	0.0146036	0	0.00643915	0	0.0033032	0	0.001207	0.00130933	0.00163666	0	0.000787014	0	0.000246723
264	K24	P R K Q L A T K A A Rme2s Kme2 pS A P A T G G	H3 16-35	R26me2s	K27me2	S28P		acetylated	0.0473277	0.0441082	0.00556328	0.00452017	0.0170342	0.00160979	0	0.000521558	0.0054315	0	0.00556465	0	0	0.00354156	0	0.00419428
265	L 1	P R K Q L A T K A A Rme2s Kme3 pS A P A T G G	H3 16-35	R26me2s	K27me3	S28P		acetylated	0.0318738	0.0424984	0.00521558	0.00104312	0.00753093	0.0053123	0	0.00208623	0.0078455	0	0.00229133	0.00261866	0	0.00511559	0	0.000246723
266	L 2	P R K Q L A T K A A Rme2s Kac pS A P A T G G	H3 16-35	R26me2s	K27ac	S28P		acetylated	0.0318738	0.0399227	0.0066064	0.00938804	0.00609647	0.00402447	0	0.00139082	0.00211225	0	0.00392799	0.00130933	0	0.00137727	0	0.00197378
267	L 3	P R K Q L A T K A A Rme2a Kme1 pS A P A T G G	H3 16-35	R26me2a	K27me1	S28P		acetylated	0.0125563	0.045718	0.0229485	0.00869263	0	0.0165808	0	0.00712796	0.00271575	0	0.00229133	0.00392799	0	0.00177078	0	0.00123361
268	L 4	P R K Q L A T K A A Rme2a Kme2 pS A P A T G G	H3 16-35	R26me2a	K27me2	S28P		acetylated	0.0167418	0.0238249	0.0333797	0.0114743	0	0.00354153	0	0.0109527	0	0	0.00229133	0.00851064	0	0	0	0.00468773
269	L 5	P R K Q L A T K A A Rme2a Kme3 pS A P A T G G	H3 16-35	R26me2a	K27me3	S28P		acetylated	0.0135222	0.030264	0.0166898	0.0159944	0	0.00837089	0	0.000347705	0	0.00090525	0.000981997	0.00949263	0	0.000590261	0	0.00641479
270	L 6	P R K Q L A T K A A Rme2a Kac pS A P A T G G	H3 16-35	R26me2a	K27ac	S28P		acetylated	0.0186735	0.0447521	0.0267733	0.00869263	0.00143446	0.0130393	0	0.00904033	0.00271575	0.0006035	0.00589198	0.00818331	0	0.00137727	0	0.00172706
271	L 7	R K S A P A T G G V K K P H R Y R P G	H3 26-45	unmod				acetylated	0.0463619	0.0318738	0.14847	0.122392	0.00968262	0.00724404	0.00984894	0.0130389	0.0175015	0.0123718	0.0238953	0.0310966	0.00304968	0.00334481	0	0.0054279
272	L 8	R K S A P A T G G V Kme1 K P H R Y R P G	H3 26-45	K36me1				acetylated	0.029942	0.0244688	0.117524	0.0890125	0	0.00273664	0	0.0142559	0.0187085	0.01207	0.0193126	0.0291326	0.00363994	0.00432858	0	0.00740168
273	L 9	R K S A P A T G G V Kme2 K P H R Y R P G	H3 26-45	K36me2				acetylated	0.0312299	0.0215712	0.13178	0.0841446	0	0.00482936	0	0.0238178	0.0105613	0.004828	0.0176759	0.0202946	0	0.00373832	0	0.00197378
274	L10	R K S A P A T G G V Kme3 K P H R Y R P G	H3 26-45	K36me3				acetylated	0.0318738	0.015132	0.100139	0.0789291	0	0.00837089	0	0.010605	0.00935425	0.0129753	0.0157119	0.0278232	0	0.00236104	0	0.00912873
275	L11	R K S A P A T G G V Kac K P H R Y R P G	H3 26-45	K36ac				acetylated	0.0846748	0.0592402	0.138734	0.0994437	0.0462614	0.0127173	0	0.0196453	0.031382	0.038624	0.0186579	0.0114566	0.0292179	0.00472209	0	0.0054279
276	L12	S G R G K G G K G L G K G G A K R H R	H4 1-19	unmod				free	0.0421764	0.0347714	0.14395	0.110223	0.00896539	0.00370251	0.00459293	0.0168637	0.0102595	0.008449	0.0310966	0.0274959	0	0.00118052	0	0.00271395
277	L13	pS G R G K G G K G L G K G G A K R H R	H4 1-19	S1P				free	0.0296201	0.0122344	0.144993	0.0997914	0	0.00869285	0.00580586	0.0226008	0.0190103	0.010863	0.0288052	0.0389525	0.00304968	0.00531235	0	0.0076484
278	L14	S G Rme2s G K G G K G L G K G G A K R H R	H4 1-19	R3me2s				free	0.0444301	0.0280103	0.044854	0.0139082	0.00645508	0.00820992	0	0.0154729	0.0090525	0.00694025	0.00785597	0.0180033	0	0.00137727	0	0.0076484
279	L15	S G Rme2a G K G G K G L G K G G A K R H R	H4 1-19	R3me2a				free	0.0563426	0.0489375	0.12274	0.101878	0.0247445	0.00370251	0	0.0104312	0.013277	0.0165963	0.0284779	0.0320786	0.00304968	0.00216429	0	0.00271395
280	L16	S G R G Kac G G K G L G K G G A K R H R	H4 1-19	K5ac				free	0.0434643	0.0296201	0.0959666	0.0778859	0.0068137	0.00692209	0	0.00904033	0.0440555	0.0431503	0.0252046	0.0219313	0.0404329	0.000590261	0	0.00246723
281	L17	S G R G K G G Kac G L G K G G A K R H R	H4 1-19	K8ac				free	0.052801	0.0444301	0.132128	0.12726	0.0202618	0.00418545	0	0.00243394	0.0389258	0.0226313	0.0337152	0.0284779	0.0237088	0.0106247	0	0.00394756
282	L18	S G R G K G G K G L G Kac G G A K R H R	H4 1-19	K12ac				free	0.0360592	0.0328397	0.168985	0.131085	0.0044827	0.00160979	0.0337031	0.0189499	0.0449608	0.021726	0.0360065	0.0297872	0.0270536	0.01515	0	0.00468773
283	L19	S G R G K G G K G L G K G G A Kac R H R	H4 1-19	K16ac				free	0.0202833	0.0202833	0.00938804	0.0657163	0	0	0	0.0281641	0.0018105	0.001207	0.0111293	0.0130933	0	0.000393507	0	0.00148034
284	L20	pS G Rme2s G K G G K G L G K G G A K R H R	H4 1-19	S1P	R3me2s			free	0.0247907	0.0260786	0.146384	0.111613	0	0.000643915	0.00742309	0.0173853	0.015691	0.00875075	0.092635	0.0343699	0	0.00452533	0.00898465	0.0439166
285	L21	pS G Rme2a G K G G K G L G K G G A K R H R	H4 1-19	S1P	R3me2a			free	0.0254346	0.0289762	0.121001	0.125174	0	0.00177077	0	0.00208623	0.00935425	0.00814725	0.0379705	0.0291326	0	0.000787014	0	0.00666151
286	L22	pS G R G Kac G G K G L G K G G A K R H R	H4 1-19	S1P	K5ac			free	0.037669	0.0251127	0.127608	0.103268	0.00107585	0.00627817	0	0.0121697	0.0778515	0.053108	0.0333879	0.0301146	0.0689621	0.0161338	0	0.00246723
287	L23	S G Rme2s G Kac G G K G L G K G G A K R H R	H4 1-19	R3me2s	K5ac			free	0.0296201	0.022537	0.123783	0.0862309	0	0.00354153	0	0.0187761	0.0899215	0.0353048	0.0258592	0.0160393	0.0652238	0.0356124	0	0.00740168
288	L24	S G Rme2s G K G G Kac G L G K G G A K R H R	H4 1-19	R3me2s	K8ac			free	0.0241468	0.0218931	0.15751	0.130737	0	0.00112685	0.020361	0.0133866	0.0552203	0.0150875	0.0464812	0.0255319	0.0294147	0.0261682	0	0.0157902
289	M 1	S G Rme2a G Kac G G K G L G K G G A K R H R	H4 1-19	R3me2a	K5ac			free	0.0547328	0	0.146384	0.102573	0	0.0273664	0.00742309	0.0219054	0.073627	0.0600483	0.0140753	0.0278232	0.0707329	0.00885391	0	0.0103623
290	M 2	S G Rme2a G K G G Kac G L G K G G A K R H R	H4 1-19	R3me2a	K8ac			free	0.0569865	0.0367032	0.172809	0.122044	0.0182894	0.0101417	0.0381505	0.0253825	0.0512975	0.0268558	0.0173486	0.0369885	0.0345302	0.015937	0	0.0148034
291	M 3	S G R G Kac G G Kac G L G K G G A K R H R	H4 1-19	K5ac	K8ac			free	0.149066	0.173857	0.118567	0.11509	0.145957	0.0123954	0	0.00173853	0.315027	0.216958	0.00752864	0.0317512	0.330448	0.0639449	0	0.0182575
292	M 4	S G R G K G G Kac G L G Kac G G A K R H R	H4 1-19	K8ac	K12ac			free	0.190599	0.193496	0.171071	0.105702	0.180025	0.00144881	0.036129	0.0326843	0.207906	0.213639	0.0189853	0.0225859	0.258436	0.00373832	0	0.00271395
293	M 5	S G R G K G G Kac G L G K G G A Kac R H R	H4 1-19	K8ac	K16ac			free	0.119446	0.0373471	0.163421	0.156815	0.0534337	0.0410496	0.0272342	0.0033032	0.140917	0.131261	0.0274959	0.0392799	0.161043	0.00629611	0	0.00888201
294	M 6	S G R G K G G K G L G Kac G G A Kac R H R	H4 1-19	K12ac	K16ac			free	0.233097	0.198004	0.211057	0.14395	0.206204	0.0175467	0.0826244	0.0335535	0.181352	0.166264	0.0291326	0.0324059	0.210231	0.00983768	0	0.00246723
295	M 7	pS G Rme2s G Kac G G K G L G K G G A K R H R	H4 1-19	S1P	R3me2s	K5ac		free	0.0482936	0.029942	0.128651	0.10153	0.00968262	0.00917579	0	0.0135605	0.10169	0.088111	0.0271686	0.0265139	0.107329	0.00885391	0	0.000493445
296	M 8	pS G Rme2a G Kac G G K G L G K G G A K R H R	H4 1-19	S1P	R3me2a	K5ac		free	0.0524791	0.0218931	0.103268	0.0942281	0.00753093	0.015293	0	0.00452017	0.0875075	0.041038	0.0278232	0.0307692	0.0673881	0.0303	0	0.0022205
297	M 9	S G Rme2s G Kac G G Kac G L G K G G A K R H R	H4 1-19	R3me2s	K5ac	K8ac		free	0.195106	0.0869285	0.10153	0.0893602	0.123184	0.0540889	0	0.00608484	0.220579	0.226011	0.0166939	0.0284779	0.274766	0.00354156	0	0.00888201
298	M10	S G Rme2a G Kac G G Kac G L G K G G A K R H R	H4 1-19	R3me2a	K5ac	K8ac		free	0.10367	0.0321957	0.107093	0.0977051	0.0417787	0.0357373	0	0.00469402	0.105009	0.129753	0.0202946	0.0212766	0.136645	0.0161338	0	0.000740168
299	M11	S G R G Kac G G Kac G L G Kac G G A K R H R	H4 1-19	K5ac	K8ac	K12ac		free	0.347714	0.264327	0.108832	0.0733658	0.306975	0.0416935	0	0.017733	0.409475	0.375981	0.0157119	0.0104746	0.495721	0.0218396	0	0.00394756
300	M12	S G R G K G G Kac G L G Kac G G A Kac R H R	H4 1-19	K8ac	K12ac	K16ac		free	0.562138	0.367675	0.130737	0.135257	0.483952	0.0972312	0	0.00226008	0.332227	0.380809	0.0333879	0.0278232	0.4485	0.0316773	0	0.00419428
301	M13	pS G Rme2s G Kac G G Kac G L G K G G A K R H R	H4 1-19	S1P	R3me2s	K5ac	K8ac	free	0.175467	0.111075	0.11822	0.0650209	0.125695	0.0321957	0	0.0265994	0.244719	0.238684	0.0232406	0.0255319	0.29877	0.00393507	0	0.00172706
302	M14	pS G Rme2a G Kac G G Kac G L G K G G A K R H R	H4 1-19	S1P	R3me2a	K5ac	K8ac	free	0.171603	0.0556986	0.0977051	0.0497218	0.0927022	0.0579523	0	0.0239917	0.180145	0.161135	0.0212766	0.0353519	0.206099	0.0123955	0	0.0106091
303	M15	S G Rme2s G Kac G G Kac G L G Kac G G A K R H R	H4 1-19	R3me2s	K5ac	K8ac	K12ac	free	0.414037	0.349646	0.0893602	0.0493741	0.391429	0.0321957	0	0.019993	0.493965	0.459565	0.0199673	0.0363339	0.605312	0.0224299	0	0.0123361
304	M16	S G Rme2a G Kac G G Kac G L G Kac G G A K R H R	H4 1-19	R3me2a	K5ac	K8ac	K12ac	free	0.371861	0.21056	0.054242	0.0406815	0.290479	0.0806503	0	0.00678025	0.374472	0.243211	0.0121113	0.0235679	0.386326	0.0855878	0	0.00863529
305	M17	S G R G Kac G G Kac G L G Kac G G A Kac R H R	H4 1-19	K5ac	K8ac	K12ac	K16ac	free	0.594012	0.473921	0.0997914	0.0681502	0.560875	0.0600451	0	0.0158206	0.933313	0.539831	0.0238953	0.0281506	0.944122	0.256567	0	0.00320739
306	M18	G K G G A K R H R K V L R D N I Q G I T	H4 11-30	unmod				acetylated	0.053123	0.0331616	0.244089	0.177677	0.0141653	0.00998068	0.121034	0.0332058	0.0425468	0.027761	0.0684124	0.0752864	0.0294147	0.00964092	0.0178821	0.00518117
307	M19	G Kac G G A K R H R K V L R D N I Q G I T	H4 11-30	K12ac				acetylated	0.0862846	0.0328397	0.208623	0.142211	0.0324547	0.0267225	0.0797943	0.0332058	0.264031	0.135184	0.0693944	0.0608838	0.243876	0.0840138	0.0107292	0.00641479
308	M20	G K G G A Kac R H R K V L R D N I Q G I T	H4 11-30	K16ac				acetylated	0.0328397	0.0183516	0.222879	0.125869	0	0.00724404	0.0963709	0.0485049	0.0353048	0.0190103	0.0821604	0.0729951	0.0189867	0.0106247	0.0239881	0.00690823
309	M21	G K G G A K Rme2s H R K V L R D N I Q G I T	H4 11-30	R17me2s				acetylated	0.0315518	0.0193174	0.206537	0.126565	0	0.00611719	0.0773684	0.0399861	0.0196138	0.0135788	0.0762684	0.0582651	0.00521397	0.00393507	0.0129972	0.0135697
310	M22	G K G G A K Rme2a H R K V L R D N I Q G I T	H4 11-30	R17me2a				acetylated	0.0309079	0.0270444	0.27573	0.151599	0	0.00193174	0.157826	0.0620654	0.0298733	0.0196138	0.094599	0.0749591	0.0158387	0.00668962	0.0316643	0.0148034
311	M23	G K G G A K R H Rme2s K V L R D N I Q G I T	H4 11-30	R19me2s				acetylated	0.0437862	0.00869285	0.247914	0.169332	0	0.0175467	0.125481	0.0392907	0.030175	0.0066385	0.0792144	0.0775777	0.00757501	0.0153468	0.0248604	0.00123361
312	M24	G K G G A K R H Rme2a K V L R D N I Q G I T	H4 11-30	R19me2a				acetylated	0.0347714	0.015454	0.248609	0.162031	0	0.00965872	0.12629	0.0432893	0.028968	0.0190103	0.0756137	0.0693944	0.0148549	0.00649287	0.0185799	0.00468773
313	N 1	G K G G A K R H R Kme1 V L R D N I Q G I T	H4 11-30	K20me1				acetylated	0.0389569	0.00837089	0.206537	0.160987	0	0.015293	0.0773684	0.0227747	0.0473748	0.019312	0.0268412	0.0490998	0.0270536	0.0182981	0	0.0167771
314	N 2	G K G G A K R H R Kme2 V L R D N I Q G I T	H4 11-30	K20me2				acetylated	0.0656793	0.00965872	0.215229	0.172462	0.00806885	0.0280103	0.0874761	0.0213839	0.0540133	0.0331925	0.0386252	0.0798691	0.0404329	0.013576	0.00444871	0.031087
315	N 3	G K G G A K R H R Kme3 V L R D N I Q G I T	H4 11-30	K20me3				acetylated	0.0370251	0.0122344	0.230528	0.194367	0	0.0123954	0.105266	0.0180807	0.0199155	0.0190103	0.0324059	0.0549918	0.00895229	0.000590261	0	0.0170239
316	N 4	G K G G A K R H R Kac V L R D N I Q G I T	H4 11-30	K20ac				acetylated	0.182872	0.138442	0.194367	0.148818	0.14506	0.0222151	0.0632176	0.0227747	0.476162	0.66717	0.0340426	0.0422259	0.72907	0.124545	0	0.00616806
317	N 5	G K G G A K R H R K V L Rme2a D N I Q G I T	H4 11-30	R24me2a				acetylated	0.0254346	0.0170637	0.225661	0.187065	0	0.00418545	0.0996054	0.0192976	0.0404345	0.02414	0.0360065	0.0533552	0.0256763	0.0106247	0	0.0130763
318	N 6	G K G G A K R H R K V L Rme2s D N I Q G I T	H4 11-30	R24me2s				acetylated	0.0344495	0.0383129	0.221836	0.201321	0.00663439	0.00193174	0.095158	0.0102573	0.0196138	0.014484	0.0363339	0.0520458	0.00580423	0.00334481	0	0.0118427
319	N 7	G Kac G G A Kac R H R K V L R D N I Q G I T	H4 11-30	K12ac	K16ac			acetylated	0.15454	0.0582743	0.102921	0.0987483	0.0846333	0.0481326	0	0.00208623	0.364514	0.36029	0.0317512	0.0212766	0.456173	0.00275455	0	0.00789512
320	N 8	G K G G A Kac Rme2s H R K V L R D N I Q G I T	H4 11-30	K16ac	R17me2s			acetylated	0.0621378	0.0222151	0.171071	0.168985	0.0130895	0.0199614	0.036129	0.00104312	0.0648763	0.049487	0.0582651	0.0566285	0.0581407	0.0100344	0.00252966	0.00123361
321	N 9	G K G G A Kac Rme2a H R K V L R D N I Q G I T	H4 11-30	K16ac	R17me2a			acetylated	0.0660013	0.0357373	0.145688	0.131085	0.0227721	0.015132	0.00661447	0.00730181	0.0413398	0.0322873	0.0432079	0.0432079	0.0315789	0.00590261	0	0
322	N10	G K G G A Kac R H Rme2s K V L R D N I Q G I T	H4 11-30	K16ac	R19me2s			acetylated	0.0540889	0.0209272	0.169332	0.114395	0.00788955	0.0165808	0.0341074	0.0274687	0.0319855	0.0271575	0.0382979	0.0402619	0.0221348	0.00314806	0	0.00148034
323	N11	G K G G A Kac R H Rme2a K V L R D N I Q G I T	H4 11-30	K16ac	R19me2a			acetylated	0.0482936	0.0521571	0.181154	0.150209	0.0220549	0.00193174	0.0478539	0.0154729	0.0561255	0.0389258	0.0576105	0.0494272	0.0455484	0.011215	0	0.00616806
324	N12	G K G G A Kac R H R Kme1 V L R D N I Q G I T	H4 11-30	K16ac	K20me1			acetylated	0.053123	0.0463619	0.102573	0.110223	0.0215169	0.00338055	0	0.00382476	0.0250453	0.020519	0.0412439	0.0317512	0.0132809	0.0029513	0	0.00715495
325	N13	G K G G A Kac R H R Kme2 V L R D N I Q G I T	H4 11-30	K16ac	K20me2			acetylated	0.0701867	0.0183516	0.137344	0.090751	0.0154205	0.0259176	0	0.0232962	0.205794	0.165963	0.0346972	0.0343699	0.225971	0.0259715	0	0.000246723
326	N14	G K G G A Kac R H R Kme3 V L R D N I Q G I T	H4 11-30	K16ac	K20me3			acetylated	0.0466838	0.0257566	0.134214	0.0914464	0.00645508	0.0104636	0	0.0213839	0.0449608	0.02414	0.0343699	0.0340426	0.0286276	0.013576	0	0.000246723
327	N15	G K G G A Kac R H R Kac V L R D N I Q G I T	H4 11-30	K16ac	K20ac			acetylated	0.215712	0.0849968	0.0824061	0.071975	0.133584	0.0653574	0	0.00521558	0.582981	0.488835	0.0281506	0.0229133	0.68244	0.0613871	0	0.00394756
328	N16	G Kac G G A Kac R H R Kme1 V L R D N I Q G I T	H4 11-30	K12ac	K16ac	K20me1		acetylated	0.148744	0.0544108	0.0855355	0.0747566	0.0792541	0.0471668	0	0.00538943	0.376886	0.242607	0.0255319	0.0261866	0.387506	0.0875553	0	0.000493445
329	N17	G Kac G G A Kac R H R Kme2 V L R D N I Q G I T	H4 11-30	K12ac	K16ac	K20me2		acetylated	0.0698648	0.0482936	0.0997914	0.0577191	0.0319168	0.0107856	0	0.0210362	0.343392	0.223597	0.0091653	0.0104746	0.353271	0.0781112	0	0.00098689
330	N18	G Kac G G A Kac R H R Kme3 V L R D N I Q G I T	H4 11-30	K12ac	K16ac	K20me3		acetylated	0.127173	0.0866066	0.105007	0.087274	0.0851712	0.0202833	0	0.00886648	0.768558	0.426373	0.0193126	0.0130933	0.762715	0.223119	0	0.00468773
331	N19	G Kac G G A Kac R H R Kac V L R D N I Q G I T	H4 11-30	K12ac	K16ac	K20ac		acetylated	0.246941	0.201545	0.0465925	0.0566759	0.215887	0.022698	0	0.00504172	0.549487	0.529572	0.0124386	0.00949263	0.687162	0.0129857	0	0.0022205
332	N20	G K G G A K R H Rme2a Kme1 V L R D N I Q G I T	H4 11-30	R19me2a	K20me1			acetylated	0.0260786	0.0424984	0.153338	0.120306	0.00430339	0.00820992	0.0155093	0.016516	0.0280628	0.0211225	0.0458265	0.0396072	0.0156419	0.00452533	0	0.00468773
333	N21	G K G G A K R H Rme2a Kme2 V L R D N I Q G I T	H4 11-30	R19me2a	K20me2			acetylated	0.0141661	0.0218931	0.203407	0.13178	0	0.00386349	0.0737296	0.0358136	0.071213	0.0196138	0.0746317	0.0569558	0.0427939	0.0336449	0.0114271	0.013323
334	N22	G K G G A K R H Rme2a Kme3 V L R D N I Q G I T	H4 11-30	R19me2a	K20me3			acetylated	0.0206053	0.0264005	0.164812	0.102573	0	0.00289762	0.0288514	0.0311196	0.0135788	0.0141823	0.0513912	0.0474632	0.00167241	0.000393507	0	0.00296067
335	N23	G K G G A K R H Rme2a Kac V L R D N I Q G I T	H4 11-30	R19me2a	K20ac			acetylated	0.123632	0.0373471	0.145341	0.181154	0.0557647	0.0431423	0.00621016	0.0179068	0.883524	0.512372	0.0599018	0.0651391	0.893753	0.242007	0.00793789	0.00394756
336	N24	G K G G A K R H Rme2s Kme1 V L R D N I Q G I T	H4 11-30	R19me2s	K20me1			acetylated	0.029942	0.0209272	0.158554	0.135953	0	0.0045074	0.0215739	0.0113004	0.0190103	0.0141823	0.0294599	0.0261866	0.00521397	0.00314806	0	0.00246723
337	O 1	G K G G A K R H Rme2s Kme2 V L R D N I Q G I T	H4 11-30	R19me2s	K20me2			acetylated	0.0785576	0.0273664	0.172462	0.130737	0.0251031	0.0255956	0.0377462	0.0208623	0.0727218	0.0392275	0.0209493	0.0549918	0.0565666	0.0218396	0	0.0256591
338	O 2	G K G G A K R H Rme2s Kme3 V L R D N I Q G I T	H4 11-30	R19me2s	K20me3			acetylated	0.0441082	0.0315518	0.163074	0.164465	0.00824816	0.00627817	0.0268299	0.00069541	0.020519	0.0235365	0.0301146	0.088707	0.0122971	0.00196754	0.00462317	0.0441633
339	O 3	G K G G A K R H Rme2s Kac V L R D N I Q G I T	H4 11-30	R19me2s	K20ac			acetylated	0.170959	0.107212	0.190542	0.128303	0.121033	0.0318738	0.0587702	0.0311196	1	0.951418	0.0199673	0.0428805	1.25598	0.0316773	0	0.0172706
340	O 4	G K G G A K R H R Kme1 V L Rme2a D N I Q G I T	H4 11-30	R24me2a	K20me1			acetylated	0.0367032	0.0206053	0.189152	0.128303	0	0.00804894	0.057153	0.0304242	0.0968618	0.0875075	0.0261866	0.0556465	0.103788	0.00609936	0	0.022205
341	O 5	G K G G A K R H R Kme2 V L Rme2a D N I Q G I T	H4 11-30	R24me2a	K20me2			acetylated	0.0444301	0.015132	0.225661	0.172809	0	0.0146491	0.0996054	0.0264256	0.0476765	0.0347013	0.0307692	0.0484452	0.0372848	0.0084604	0	0.013323
342	O 6	G K G G A K R H R Kme3 V L Rme2a D N I Q G I T	H4 11-30	R24me2a	K20me3			acetylated	0.0399227	0.0244688	0.168985	0.116829	0.00197239	0.00772698	0.0337031	0.0260779	0.0187085	0.0187085	0.0281506	0.0471358	0.00796852	0	0	0.0143099
343	O 7	G K G G A K R H R Kac V L Rme2a D N I Q G I T	H4 11-30	R24me2a	K20ac			acetylated	0.11848	0.0389569	0.167942	0.156467	0.0537924	0.0397617	0.0324902	0.00573713	0.496077	0.573929	0.0310966	0.0579378	0.681259	0.0507624	0	0.0202312
344	O 8	G K G G A K R H R Kme1 V L Rme2s D N I Q G I T	H4 11-30	R24me2s	K20me1			acetylated	0.0660013	0.0167418	0.159597	0.14847	0.0121929	0.0246297	0.0227868	0.00556328	0.0262523	0.0196138	0.0389525	0.0477905	0.0134776	0.00432858	0	0.00666151
345	O 9	G K G G A K R H R Kme2 V L Rme2s D N I Q G I T	H4 11-30	R24me2s	K20me2			acetylated	0.0495815	0.0212492	0.200278	0.157163	0.00555854	0.0141661	0.0700909	0.0215577	0.0310803	0.0292698	0.0428805	0.0520458	0.0229218	0.00118052	0	0.00690823
346	O10	G K G G A K R H R Kme3 V L Rme2s D N I Q G I T	H4 11-30	R24me2s	K20me3			acetylated	0.0235029	0.0167418	0.188804	0.1363	0	0.00338055	0.0567487	0.0262517	0.0190103	0.01207	0.0422259	0.0490998	0.00383669	0.00452533	0	0.00518117
347	O11	G K G G A K R H R Kac V L Rme2s D N I Q G I T	H4 11-30	R24me2s	K20ac			acetylated	0.123954	0.0428203	0.138734	0.164117	0.0589923	0.0405666	0	0.0126912	0.54134	0.657815	0.0435352	0.0563011	0.76547	0.0759469	0	0.00962218
348	O12	S G R G K Q G G K A R A K A K S R S S	H2a 1-19	unmod				free	0.0238249	0.00804894	0.198192	0.204451	0	0.00788796	0.067665	0.00312935	0.0271575	0.0196138	0.0392799	0.0536825	0.0140679	0.00491884	0	0.0108558
349	O13	pS G R G K Q G G K A R A K A K S R S S	H2a 1-19	S1P				free	0.0270444	0.0112685	0.225313	0.179416	0	0.00788796	0.0992011	0.0229485	0.0196138	0.013277	0.0353519	0.0261866	0.00501722	0.00413182	0	0.00690823
350	O14	S G R G Kac Q G G K A R A K A K S R S S	H2a 1-19	K5ac				free	0.0141661	0.037669	0.187761	0.182545	0	0.0117514	0.0555358	0.00260779	0.0522028	0.043452	0.0373159	0.0549918	0.045942	0.00570585	0	0.013323
351	O15	S G R G K Q G G Kac A R A K A K S R S S	H2a 1-19	K9ac				free	0.0428203	0.0309079	0.12726	0.139777	0.00717231	0.00595621	0	0.00625869	0.0178033	0.0196138	0.0346972	0.0291326	0.00796852	0.00118052	0	0.00419428
352	O16	S G R G K Q G G K A R A Kac A K S R S S	H2a 1-19	K13ac				free	0.037991	0.0396008	0.148122	0.135605	0.00932401	0.000804894	0.00944463	0.00625869	0.0235365	0.019312	0.0409165	0.0324059	0.0115101	0.00275455	0	0.00641479
353	O17	pS G R G Kac Q G G K A R A K A K S R S S	H2a 1-19	S1P	K5ac			free	0.0373471	0.0270444	0.209318	0.158554	0.00197239	0.00515132	0.0806029	0.0253825	0.0319855	0.0138805	0.0281506	0.0232406	0.0134776	0.0118052	0	0.00370084
354	O18	pS G R G K Q G G Kac A R A K A K S R S S	H2a 1-19	S1P	K9ac			free	0.0238249	0.0338055	0.197497	0.151599	0	0.00499034	0.0668564	0.0229485	0.0196138	0.018105	0.0415712	0.0353519	0.00816527	0.000983768	0	0.00468773
355	O19	pS G R G K Q G G K A R A Kac A K S R S S	H2a 1-19	S1P	K13ac			free	0.0334836	0.0360592	0.149513	0.160292	0.00484131	0.00128783	0.0110619	0.00538943	0.0271575	0.0171998	0.0301146	0.0343699	0.0124939	0.00649287	0	0.00320739
356	O20	S G R G Kac Q G G Kac A R A K A K S R S S	H2a 1-19	K5ac	K9ac			free	0.0769478	0.0434643	0.172114	0.135605	0.033172	0.0167418	0.0373419	0.0182545	0.151479	0.089318	0.0301146	0.0399345	0.14058	0.0405312	0	0.00740168
357	O21	S G R G Kac Q G G K A R A Kac A K S R S S	H2a 1-19	K5ac	K13ac			free	0.0499034	0.037991	0.123088	0.100834	0.0150619	0.00595621	0	0.0111266	0.131563	0.0890163	0.0288052	0.0330606	0.127398	0.0277423	0	0.00320739
358	O22	S G R G K Q G G Kac A R A Kac A K S R S S	H2a 1-19	K9ac	K13ac			free	0.0508693	0.0286542	0.130042	0.0844923	0.0103999	0.0111075	0	0.0227747	0.123114	0.0817743	0.0386252	0.0291326	0.117167	0.0269552	0	0.00715495
359	O23	pS G R G Kac Q G G Kac A R A K A K S R S S	H2a 1-19	S1P	K5ac	K9ac		free	0.037669	0.0350934	0.192281	0.142211	0.00663439	0.00128783	0.0607918	0.0250348	0.159928	0.113156	0.0432079	0.0402619	0.161633	0.0304968	0	0.0022205
360	O24	pS G R G Kac Q G G K A R A Kac A K S R S S	H2a 1-19	S1P	K5ac	K13ac		free	0.0254346	0.0286542	0.116481	0.0924896	0	0.00160979	0	0.0119958	0.207302	0.172903	0.0422259	0.0474632	0.231481	0.0224299	0	0.00394756
361	P 1	pS G R G K Q G G Kac A R A Kac A K S R S S	H2a 1-19	S1P	K9ac	K13ac		free	0.101095	0.045396	0.140473	0.122044	0.0476959	0.0278493	0.000549848	0.00921419	0.160531	0.149668	0.0114566	0.0405892	0.185834	0.00708313	0	0.0219583
362	P 2	S G R G Kac Q G G Kac A R A Kac A K S R S S	H2a 1-19	K5ac	K9ac	K13ac		free	0.170959	0.149066	0.137691	0.0914464	0.144343	0.0109466	0	0.0231224	0.365118	0.264635	0.00981997	0.0245499	0.394196	0.0655189	0	0.0111025
363	P 3	pS G R G Kac Q G G Kac A R A Kac A K S R S S	H2a 1-19	S1P	K5ac	K9ac	K13ac	free	0.15132	0.0798455	0.0987483	0.0782337	0.0948539	0.0357373	0	0.0102573	0.34309	0.277308	0.013748	0.0219313	0.388096	0.0428923	0	0.00616806
364	P 4	P D P A K S A P A P K K G S K K A V T	H2B 1-19	unmod				free	0.0280103	0.0222151	0.131085	0.110918	0	0.00289762	0	0.0100834	0.0196138	0.009656	0.00851064	0.0219313	0.00265617	0.00649287	0	0.0101156
365	P 5	P D P A Kac S A P A P K K G S K K A V T	H2B 1-19	K5ac				free	0.0270444	0.0428203	0.147079	0.111961	0.00502062	0.00788796	0.00823171	0.0175591	0.001207	0.0006035	0.0104746	0.0180033	0	0.000393507	0	0.00567462
366	P 6	P D P A K S A P A P K Kac G S K K A V T	H2B 1-19	K12ac				free	0.0511912	0.0244688	0.0997914	0.0632823	0.00824816	0.0133612	0	0.0182545	0.0196138	0.01207	0.00981997	0.0288052	0.0042302	0.00491884	0	0.0143099
367	P 7	P D P A K S A P A P K K G pS K K A V T	H2B 1-19	S14P				free	0.0479717	0.0254346	0.11057	0.0810153	0.00699301	0.0112685	0	0.0147775	0.00090525	0.001207	0.00785597	0.0189853	0	0.000196754	0	0.00838857
368	P 8	P D P A K S A P A P K K G S Kac K A V T	H2B 1-19	K15ac				free	0.0518352	0.0238249	0.100487	0.081363	0.00824816	0.0140052	0	0.00956189	0.0054315	0.00512975	0.0134206	0.0255319	0	0.000196754	0	0.00912873
369	P 9	P D P A Kac S A P A P K Kac G S K K A V T	H2B 1-19	K5ac	K12ac			free	0.0244688	0.0164198	0.0844923	0.0497218	0	0.00402447	0	0.0173853	0.0274593	0.0262523	0.00687398	0.0209493	0.0185932	0.000787014	0	0.0106091
370	P10	P D P A Kac S A P A P K K G pS K K A V T	H2B 1-19	K5ac	S14P			free	0.0434643	0.0247907	0.0994437	0.0855355	0.00412408	0.00933677	0	0.0069541	0.00090525	0.00150875	0.00294599	0.0157119	0	0.000393507	0	0.00962218
371	P11	P D P A Kac S A P A P K K G S Kac K A V T	H2B 1-19	K5ac	K15ac			free	0.0386349	0.0247907	0.0771905	0.0413769	0.00143446	0.00692209	0	0.0179068	0.0196138	0.00392275	0.012766	0.0196399	0	0.0102312	0	0.00518117
372	P12	P D P A K S A P A P K Kac G pS K K A V T	H2B 1-19	K12ac	S14P			free	0.0160979	0.0315518	0.0490264	0.0372044	0	0.00772698	0	0.00591099	0.00573325	0.004828	0.00621931	0.00654664	0	0.000590261	0	0.000246723
373	P13	P D P A K S A P A P K Kac G S Kac K A V T	H2B 1-19	K12ac	K15ac			free	0.0804894	0.022537	0.04242	0.0344228	0.0234893	0.0289762	0	0.00399861	0.246228	0.24834	0.0124386	0.0130933	0.30605	0.00137727	0	0.000493445
374	P14	P D P A K S A P A P K K G pS Kac K A V T	H2B 1-19	S14P	K15ac			free	0.0563426	0.029942	0.033032	0.0281641	0.0141653	0.0132003	0	0.00243394	0.171394	0.0709113	0.00327332	0.00196399	0.141564	0.0655189	0	0.00098689
375	P15	P D P A Kac S A P A P K Kac G pS K K A V T	H2B 1-19	K5ac	K12ac	S14P		free	0.0341275	0.0386349	0.175939	0.136648	0.00663439	0.0022537	0.0417893	0.0196453	0.00452625	0.0123718	0.00981997	0.00458265	0	0.00511559	0	0.00394756
376	P16	P D P A Kac S A P A P K Kac G S Kac K A V T	H2B 1-19	K5ac	K12ac	K15ac		free	0.0386349	0.0212492	0.0684979	0.0518081	0	0.00869285	0	0.00834492	0.291189	0.238383	0.00621931	0.00589198	0.328874	0.0344319	0	0.000246723
377	P17	P D P A Kac S A P A P K K G pS Kac K A V T	H2B 1-19	K5ac	S14P	K15ac		free	0.0215712	0.0264005	0.0354659	0.0194715	0	0.00241468	0	0.00799722	0.136693	0.146349	0.00327332	0.00327332	0.168126	0.00629611	0	0
378	P18	P D P A K S A P A P K Kac G pS Kac K A V T	H2B 1-19	K12ac	S14P	K15ac		free	0.0167418	0.0267225	0.0264256	0.00973574	0	0.00499034	0	0.00834492	0.128244	0.112855	0.00392799	0.00163666	0.140777	0.0100344	0	0.00172706
379	P19	P D P A Kac S A P A P K Kac G pS Kac K A V T	H2B 1-19	K5ac	K12ac	S14P	K15ac	free	0.0180296	0.0231809	0.00834492	0.0253825	0	0.00257566	0	0.00851878	0.118286	0.184973	0.00327332	0.00392799	0.181308	0.0434825	0	0.000493445
380	P20	Bio A A N W S H P Q F E K A A	Biotin, control peptide					biotinylated	0.0424984	0.0357373	0.0469402	0.0618915	0.00968262	0.00338055	0	0.00747566	0.0123718	0.002414	0.0104746	0.0147299	0	0.00649287	0	0.00320739
381	P21	E Q K L I S E E D L A	c-myc tag					free	1	0.856407	1	0.788943	1	0.0717965	1	0.105529	0.926976	0.631865	1	0.876268	1	0.192425	1	0.0932611
382	P22	HAc	neg. contol					acetylated	0.0592402	0.0556986	0.0841446	0.0879694	0.0301237	0.00177077	0	0.00191238	0.0196138	0.0114665	0.200327	0.12275	0.00383669	0.00531235	0.113486	0.0584732
383	P23	K Kme1 Kme2 Kme3 Kac R Rme2s R Rme2a R Cit K Kme1 Kac Kme3 R K	background 01					acetylated	0.0367032	0.0144881	0.17733	0.102921	0	0.0111075	0.0434065	0.0372044	0.013277	0.007242	0.0677578	0.0566285	0	0.00393507	0.00758897	0.00838857
384	P24	R Rme2s K Kme1 Kac R Rme2a Kme2 K Kme3 R Kme1 Rme2s K Kac R K	background 02					acetylated	0.030264	0.0402447	0.188804	0.102225	0.00537924	0.00499034	0.0567487	0.0432893	0.019312	0.0150875	0.0527005	0.0432079	0.00600098	0.00275455	0	0.00715495
