# Supplementary material for: Bdf1 Bromodomains Are Essential for Meiosis and the Expression of Meiotic-Specific Genes
Source: PLoS Genet. 2017 Jan 9;13(1):e1006541. doi: 10.1371/journal.pgen.1006541 (PMC5261807; doi:10.1371/journal.pgen.1006541)
Supplement: S5 Table — This table contains the normalised counts for each gene in each condition, the list of differentially expressed genes and the list of genes with an Ndt80 binding sequence in their promoters. Datasets have been deposited in GEO under accession number GSE89530. (XLSX) [file pgen.1006541.s012.xlsx]

## Sheet: normalized counts (DESeq2)
Table S5	Normalized counts after DESeq2 normalization
	BDF1 WT			bdf1-Y187F-Y354F
Gene name	0h	4h	8h	0h	4h	8h
HRA1	11.8398177678605	4.85561762342808	29.1046940153427	12.7831916680023	11.0261849802357	21.5745359522441
ICR1	95.4150020115814	160.235381573127	564.028897814572	109.45607865727	159.092097571972	406.509677415968
LSR1	557.864354826837	478.62516573791	1501.4007671363	471.380192757585	2764.42209147338	3456.46775992795
NME1	45.2698914653489	21.5034494751815	69.2490995537463	64.7149078192617	29.1406317334801	43.1490719044882
RDN5-1	6.26813881827907	23.5844284566507	38.1371852614835	4.79369687550087	18.1144467532444	30.6585510900311
RNA170	14.6256572426512	20.116130154202	15.0541520769014	15.1800401057527	43.3171552794974	34.0650567667012
RPR1	111.433578991628	51.3308148762397	187.675095892037	134.223512514024	1401.11307713138	1804.31250674294
RUF20	240.975114569395	328.79467907213	386.389903307135	215.716359397539	246.513992772413	420.135700122648
RUF21	108.647739516837	1077.94711240103	857.083058244918	160.588845329279	771.832948616499	1015.1386916477
RUF22	1.39291973739535	36.0703023454657	771.776196475811	3.19579791700058	0	449.658749320456
RUF23	2.7858394747907	2.7746386419589	14.0505419384413	1.59789895850029	3.15033856578163	4.5420075688935
SCR1	479.860849532698	543.135514163455	2871.32860613432	416.252678689325	7170.17057571899	14795.5896556706
SRG1	768.195235173535	63.123029104565	226.815891291981	966.728869892674	95.2977416148943	257.758929534706
TLC1	487.521908088372	708.22651336001	1560.61376530544	413.056880772325	610.378097120191	1133.23088843893
YAL001C	799.535929264931	1520.50197579348	3315.92789747214	981.109960519177	1953.20991078461	2246.02274281783
YAL001C_intron	0.696459868697675	0	0	2.39684843775043	0.787584641445408	3.40650567667012
YAL002W	437.37679754214	405.790901386489	423.523478430159	468.983344319835	495.390739469161	719.908199669619
YAL003W	10850.1482944411	2776.02596127988	4545.35031708576	13463.8966243234	3112.53450299225	8284.62180566174
YAL003W_intron	48.7521908088372	13.1795335493048	35.1263548461032	67.1117562570121	13.3889389045719	39.7425662278181
YAL005C	6004.87698791135	7624.70698810306	6209.33592665259	9898.98404790929	9329.7276625623	13975.7572894853
YAL007C	979.222575388931	738.747538421557	408.469326353257	1360.610963163	502.47900124217	614.306523692845
YAL008W	877.53943455907	1153.55601539441	1012.64262970623	557.666736516601	784.434302879626	831.18738510751
YAL009W	336.390116580977	460.590014565178	312.122753061089	305.997650552805	365.439273630669	420.135700122648
YAL010C	449.913075178698	595.853648360674	347.249107907192	460.993849527333	472.550784867245	359.95409983481
YAL011W	695.066948960279	670.768891693564	561.018067399191	700.678693302376	579.66229610382	881.149468365338
YAL012W	4143.23975888247	803.257886847102	1120.02891452146	3348.39726753735	1396.38756928271	2875.09079110958
YAL013W	1141.49772479549	1907.56406634674	1436.16610813639	1167.26518918446	1360.15867577622	1652.15525318501
YAL014C	446.43077583521	720.712387248825	745.682332875848	463.390697965084	483.57696984748	769.870282927448
YAL015C	582.936910099954	355.847405831229	148.534300492094	511.327666720092	255.965008469757	346.328077128129
YAL016C-A	28.5548546166047	31.9083443825274	16.0577622153615	48.7359182342588	38.591647430825	35.2005586589246
YAL016C-B	29.2513144853023	48.5561762342808	61.2202184460656	32.7569286492559	43.3171552794974	74.9431248867427
YAL016W	2808.82265045772	3222.04912297477	1782.41160590512	3284.48130919734	3183.41712072234	3070.397116572
YAL017W	1616.4833552473	1582.23768557706	1879.76178933575	1789.64683352032	1805.14399819287	2759.2695981028
YAL018C	34.1265335661861	4517.11170910909	55189.5251240589	36.7516760455066	376.465458610905	53590.0118034821
YAL019W	753.569577930884	516.082787404356	1222.39714864439	715.858733408129	458.374261321227	1067.37177868997
YAL019W-A	0	1.38731932097945	16.0577622153615	3.19579791700058	0	4.5420075688935
YAL020C	309.924641570465	288.562418763726	189.682316168957	300.405004198054	229.974715302059	313.398522253651
YAL021C	1470.22678282079	1533.68150934278	1178.23830255215	1387.7752454575	1253.83474918109	1695.3043250895
YAL022C	508.415704149303	292.030717066174	524.888102414628	476.173889633086	239.425730999404	518.924364746082
YAL023C	3641.09219355144	3330.95368967166	1999.1913958125	3454.65754827762	2146.16814793874	2976.15045951746
YAL024C	282.762706691256	509.146190799458	522.880882137708	340.352478160561	572.574034330811	668.810614519567
YAL025C	1717.47003620847	394.692346818654	1126.05057535222	992.295253228679	309.520764088045	1373.95728959028
YAL026C	962.507538540186	1082.10907036397	6162.16625014496	965.929920413424	769.470194692163	3468.95828074241
YAL026C-A	27.1619348792093	48.5561762342808	192.693146584338	27.1642822945049	20.4772006775806	87.4336457011998
YAL027W	243.760954044186	328.10101941164	537.935034214609	234.891146899542	261.478100959875	315.669526038098
YAL028W	159.489309931768	317.696124504294	388.397123584056	160.588845329279	261.478100959875	253.216921965812
YAL029C	967.38275762107	1065.46123851222	1646.92423721301	1024.25323239868	804.911503557207	1775.92495943736
YAL030W	591.990888393024	1167.42920860421	1173.22025185985	572.846776622353	1364.09659898345	1546.55357720824
YAL030W_intron	5.5716789495814	3.46829830244863	3.01083041538028	6.39159583400115	14.9641081874627	12.4905208144571
YAL031C	575.275851544279	963.493268420228	898.231073921782	686.297602675874	659.208344889806	958.363597036528
YAL031W-A	12.5362776365581	39.5386006479143	12.0433216615211	19.1747875020035	19.6896160361352	28.3875473055843
YAL032C	481.950229138791	554.23406873129	435.56680009168	581.635220894105	486.727308413262	707.417678855162
YAL033W	203.366281659721	194.224704937123	205.740078384319	166.18149168403	189.807898588343	231.642386013568
YAL034C	1445.15422754768	2033.81012455587	1008.62818915239	2009.35794031411	3264.53833879121	2504.91717424476
YAL034C-B	61.9849283140931	38.8449409874246	18.0649824922817	44.7411708380081	18.1144467532444	35.2005586589246
YAL034W-A	144.863652689116	570.188240922554	732.635401075867	169.377289601031	381.190966459577	428.084213368212
YAL035W	6729.89171122563	2562.37878584905	2548.16614155017	6726.35566580696	2055.59591417251	4017.4056946863
YAL036C	825.304944406745	374.576216664452	580.086660029933	607.20160423011	258.327762394094	694.927158040705
YAL037C-A	137.89905400214	106.823587715418	46.1660663691642	126.234017721523	122.863204065484	124.905208144571
YAL037C-B	64.0743079201861	36.7639620059554	21.0758129076619	69.5086046947625	73.2453716544229	51.0975851500518
YAL037W	32.7336138287907	167.171978178024	144.519859938253	11.9842421887522	63.0067713156326	101.05966840788
YAL038W	9423.10202347954	3804.72323778614	1951.01810916642	8331.4451696205	7269.40624054111	7289.92214807406
YAL039C	2874.2898781153	957.250331475821	1189.27801407521	3943.61462957871	783.646718238181	1775.92495943736
YAL040C	1020.31370764209	289.949738084705	299.075821261107	845.288549046653	302.432502315037	489.401315548274
YAL041W	731.979322001256	719.325067927845	605.176913491435	826.912711023899	781.283964313844	1024.22270678548
YAL042C-A	0	3.46829830244863	0	0	1.57516928289082	1.13550189222337
YAL042W	2596.40239050493	1824.32490708798	1040.74371358312	3058.37860656955	1728.74828797267	1744.1309064551
YAL043C	1347.64984593	1691.14225227395	2608.38274985778	1486.04603140527	1442.85506312799	1918.9981978575
YAL044C	2514.22012599861	3302.51364359158	3399.22753896433	4437.3654077553	4077.32568876287	5512.86168674448
YAL044W-A	80.0928849002326	72.1406046909314	57.2057778922252	47.9369687550086	55.9185095426239	59.0460983956154
YAL045C	2.08937960609302	0	0	3.19579791700058	0.787584641445408	1.13550189222337
YAL046C	509.808623886698	218.502793054263	250.902534615023	510.528717240842	151.216251157518	193.035321677974
YAL047C	225.652997458047	451.572438978811	335.205786245671	248.473288046795	412.694352117394	347.463579020352
YAL047W-A	0.696459868697675	0	2.00722027692018	0	0	1.13550189222337
YAL048C	378.874168571535	448.104140676363	363.306870122553	302.801852635805	488.302477696153	579.105965033921
YAL049C	1460.47634465902	2185.02793054263	1333.79787401346	1410.1458308765	2239.10313562929	1842.91957107854
YAL051W	679.048371980233	1924.2118981985	1428.13722702871	757.404106329137	2083.1613766231	2391.36698502243
YAL053W	2044.10971462768	4787.63897670008	3545.7546191795	2141.98355386964	6080.94101659999	9772.12928447436
YAL054C	14482.8829695681	92783.9161871057	28418.224680636	14768.5811239389	102993.231146457	67933.6717060478
YAL055W	185.258325073581	449.491459997342	2774.98203284215	191.747875020035	304.795256239373	649.50708235177
YAL056C-A	4.17875921218605	5.5492772839178	3.01083041538028	0.798949479250144	3.93792320722704	3.40650567667012
YAL056W	1270.34280050456	1523.97027409593	1199.31411545981	1441.30486056726	2169.00810254065	2073.42645519988
YAL058W	415.090081743814	635.392249008588	309.111922645708	331.56403388881	371.739950762232	440.574734182669
YAL059W	325.246758681814	150.52414632627	331.19134569183	125.435068242273	141.765235460173	352.005586589246
YAL060W	6901.91729879396	1306.16114070215	1299.67512930582	11132.5620438715	1504.28666516073	1431.86788609367
YAL061W	5152.4101086254	1625.24458452743	6104.96047225274	4348.68201555853	2502.94399051351	3320.20753286115
YAL062W	1554.49842693321	9163.24411506927	5046.15177617734	749.414611536635	7408.0211374355	11540.1057306661
YAL063C	2475.91483322023	345.442510923883	694.498215814384	2609.36899923097	656.058006324025	915.214525132039
YAL064C-A	11.1433578991628	13.8731932097945	28.1010838768826	9.58739375100173	55.1309249011785	48.8265813656051
YAL064W-B	275.798108004279	24.2780881171404	47.1696765076243	320.378741179308	55.9185095426239	53.3685889344986
YAL065C	932.559764186186	85.3201382402362	107.38628481523	932.374042284918	68.5198638057505	114.685691114561
YAL066W	12.5362776365581	4.85561762342808	47.1696765076243	3.99474739625072	3.93792320722704	32.9295548744778
YAL067C	1655.48510789437	527.181341972191	4671.80519453173	264.452277631798	225.249207453387	1235.42605873903
YAL067W-A	0.696459868697675	3.46829830244863	21.0758129076619	0.798949479250144	6.30067713156326	10.2195170300104
YAL068C	4.17875921218605	8.3239159258767	23.0830331845821	2.39684843775043	7.08826177300867	12.4905208144571
YAL068W-A	1.39291973739535	2.7746386419589	7.02527096922064	3.99474739625072	3.93792320722704	7.94851324556362
YAL069W	0.696459868697675	4.85561762342808	4.01444055384037	0.798949479250144	7.87584641445408	2.27100378444675
YAR002C-A	1613.00105590381	1598.19185776833	2218.98201613526	1953.4314767666	1085.29163591177	1598.78666425051
YAR002W	863.610237185117	1030.08459582724	686.469334706703	911.601355824414	869.49344415573	1161.61843574451
YAR003W	286.941465903442	584.755093792838	2365.50909635044	361.924114100315	579.66229610382	1335.35022525469
YAR007C	1032.15352540995	5938.42035345254	2150.73652671998	990.697354270179	5195.69587961535	5091.59048472961
YAR008W	239.582194832	867.074575612157	274.989177938065	202.933167729537	829.326627442014	666.539610735121
YAR014C	968.775677358466	1021.06702024088	747.689553152768	1110.5397761577	1149.8735765103	1544.28257342379
YAR015W	4766.57134136689	1760.50821832292	1231.42963989053	3278.08971336334	2357.2408318461	5059.79643174735
YAR018C	410.911322531628	292.724376726664	214.77256963046	298.807105239554	188.232729305452	279.33346548695
YAR019C	403.250263975954	1014.82408329647	987.55237624473	394.681042749571	725.36545477122	1016.27419353992
YAR019W-A	4.17875921218605	2.08097898146918	12.0433216615211	3.19579791700058	4.72550784867245	5.67750946111687
YAR020C	18.1079565861395	71.4469450304417	43.155235953784	19.9737369812536	41.7419859966066	44.2845737967116
YAR023C	315.496320520047	532.730619256109	385.386293168675	246.875389088295	378.828212535241	441.710236074892
YAR027W	1080.90571621879	665.219614409647	678.440453599022	1355.01831680824	1214.45551710882	2227.85471254226
YAR028W	328.729058025302	143.587549721373	1730.2238787052	384.294699519319	181.932052173889	629.068048291749
YAR029W	11.8398177678605	13.8731932097945	114.41155578445	25.5663833360046	21.264785319026	54.5040908267219
YAR030C	9.05397829306977	7.63025626538698	52.1877271999248	12.7831916680023	5.51309249011785	32.9295548744778
YAR031W	11.1433578991628	39.5386006479143	47.1696765076243	11.9842421887522	14.1765235460173	21.5745359522441
YAR033W	73.1282862132558	75.6089029933801	73.2635401075867	54.3285645890098	82.6963873517678	77.2141286711894
YAR035C-A	3.48229934348837	12.4858738888151	24.0866433230422	7.1905453132513	30.7158010163709	56.7750946111687
YAR035W	6328.03436698707	19355.1855066448	7877.33597677326	5987.32739750058	19399.7848880833	20978.3974588268
YAR042W	1216.71539061484	2119.8239224566	3736.44054548692	1231.98009700372	3050.31531631806	6295.22249048639
YAR050W	288.334385640837	134.569974135007	248.895314338103	339.553528681311	312.671102653827	361.089601727033
YAR064W	4.17875921218605	0	2.00722027692018	4.79369687550087	0.787584641445408	3.40650567667012
YAR066W	19.5008763235349	28.4400460800787	29.1046940153427	13.5821411472525	31.5033856578163	52.2330870422752
YAR068W	26.4654750105116	36.0703023454657	30.1083041538028	18.3758380227533	18.9020313946898	40.8780681200415
YAR071W	14.6256572426512	6.24293694440753	9.03249124614083	18.3758380227533	7.87584641445408	27.252045413361
YAR073W	19.5008763235349	25.6654074381198	69.2490995537463	7.1905453132513	107.111511236575	86.2981438089764
YBL001C	1835.86821388707	1279.10841394305	851.061397414158	1287.10761107198	1103.40608266502	1027.62921246215
YBL002W	3917.58676142442	11569.5494773081	4949.80520288517	5408.08902504423	9366.74414071023	7104.83533964165
YBL003C	5148.92780928191	5726.16049734268	2242.06504931985	5629.39803079652	4717.63200225799	4021.94770225519
YBL004W	2565.75815628223	1329.05190949831	2030.30331010477	1212.00636002247	1325.50495155262	2487.88464586141
YBL005W	519.559062048465	739.441198082047	529.906153106929	389.08839639482	622.191866741872	756.244260220767
YBL005W-B	2.08937960609302	2.7746386419589	1.00361013846009	1.59789895850029	3.93792320722704	2.27100378444675
YBL006C	606.616545635675	638.166887650547	414.490987184018	453.004354734832	433.171552794974	498.485330686061
YBL007C	3905.05048378786	3579.28384812698	2686.66434065767	3370.76785295636	3135.37445759417	3661.99360242038
YBL008W	507.719244280605	611.807820551938	613.205794599116	297.209206281054	302.432502315037	420.135700122648
YBL008W-A	10.4468980304651	9.01757558636643	8.02888110768074	2.39684843775043	3.93792320722704	1.13550189222337
YBL009W	599.651946948698	1395.64323690533	4858.4766802853	484.163384425587	889.970644833311	2758.13409621058
YBL010C	275.101648135582	568.107261941085	2269.16252305827	208.525814084288	381.978551101023	1216.12252657123
YBL011W	2380.49983120865	2356.3618666836	1235.44408044437	2161.15834137164	1478.29637199303	1736.18239320954
YBL012C	61.2884684453954	118.615801943743	64.2310488614459	59.1222614645107	97.6604955392305	120.363200575678
YBL013W	271.619348792093	757.47634925478	417.501817599398	222.10795523154	558.397510784794	612.035519908399
YBL014C	562.739573907721	2040.05306150028	1149.13360853681	447.411708380081	1339.68147509864	1542.01156963934
YBL015W	36043.1911248421	42144.6799923742	27259.0549707146	30775.5339407156	18457.0460722731	22666.888772563
YBL016W	181.776025730093	458.509035583708	373.342971507154	97.4718364685176	482.001800564589	609.764516123952
YBL017C	2956.47214262163	1729.98719326137	1984.1372437356	2326.54088357642	1447.58057097666	2172.21511982331
YBL018C	317.58570012614	319.777103485763	167.602893122835	166.98044116328	241.78848492374	347.463579020352
YBL018C_intron	0.696459868697675	1.38731932097945	0	1.59789895850029	0	1.13550189222337
YBL019W	674.869612768047	669.381572372585	412.483766907098	363.522013058816	391.429566798368	440.574734182669
YBL020W	1360.18612356656	1139.68282218462	1810.51268978201	1091.3649886557	684.411053416059	1141.17940168449
YBL021C	688.102350273303	622.212715459284	1039.74010344466	498.54447505209	386.704058949695	616.577527477292
YBL022C	5710.97092332093	3702.06160803366	6711.14099588263	5305.02454222096	2362.75392433622	5583.26280406233
YBL023C	885.896952983442	1628.01922316939	799.877280352693	464.988596923584	974.242201467969	1101.43683545667
YBL024W	2215.4388423273	887.884365426848	1116.01447396762	1537.17879807728	566.273357199248	1138.90839790004
YBL025W	162.971609275256	466.139291849095	356.281599153333	155.795148453778	356.77584257477	441.710236074892
YBL026W	668.601473949768	563.945303978147	1107.98559285994	504.936070886091	585.175388593938	748.295746975203
YBL026W_intron	6.96459868697675	6.93659660489725	11.039711523061	5.59264635475101	7.87584641445408	13.6260227066805
YBL027W	9889.03367563828	2169.76741801186	2914.48384208811	7372.70579452033	2562.80042326336	5670.69644976353
YBL027W_intron	64.0743079201861	21.5034494751815	44.158846092244	31.9579791700058	18.1144467532444	56.7750946111687
YBL028C	709.692606202931	340.586893300455	692.490995537463	323.574539096308	307.945594805154	680.165633441801
YBL029C-A	1349.73922553609	2021.32425066706	2204.93147419682	1180.84733033171	2254.06724381676	2588.94431426929
YBL029W	426.233439642977	2193.35184646851	2889.3935886266	337.156680243561	1704.33316408786	2274.41029012342
YBL030C	49066.2942096199	20722.3886974701	13194.4624903348	51566.5962392421	8936.72292648104	12831.1713821241
YBL031W	137.202594133442	278.85118351687	194.700366861258	108.65712917802	116.56252693392	137.395728959028
YBL032W	1165.87382019991	1953.34560393907	2422.71487424266	1304.68449961549	1103.40608266502	1786.14447646737
YBL033C	1578.17806246893	2151.03860717864	2162.7798483815	1243.16538971322	1822.47086030467	2695.68149213829
YBL034C	424.840519905582	2787.81817550821	2161.77623824304	403.469487021323	2487.97988232604	2300.52683364456
YBL035C	541.149317978093	2168.38009869088	1946.00005847412	293.214458884803	1331.80562868418	1428.461380417
YBL036C	1055.13670107698	1191.01363706086	975.509054583209	792.557883416143	1013.62143354024	1079.86229950443
YBL037W	988.276553682001	1076.55979308005	759.73287481429	761.398853725387	679.685545567387	741.482735621863
YBL038W	2577.59797405009	568.107261941085	1100.96032189072	2944.12883103678	402.455751778603	608.629014231728
YBL039C	3097.15703609856	544.522833484434	1334.80148415192	1363.80676108	320.546949068281	1750.94391780844
YBL039W-B	243.064494175489	193.531045276633	226.815891291981	179.763632831282	179.569298249553	186.222310324633
YBL040C	984.794254338512	1072.39783511712	631.270777091398	1003.48054593818	934.862969395699	1035.57772570772
YBL040C_intron	1.39291973739535	0.693659660489725	4.01444055384037	4.79369687550087	5.51309249011785	5.67750946111687
YBL041W	3099.94287557335	7209.20485146971	4490.15175947045	2730.80932007699	4023.76993314459	5538.97823026562
YBL042C	1940.33719419172	352.37910752878	2769.96398214985	720.65243028363	421.357783173293	2922.78187058296
YBL043W	1350.43568540479	2633.82573087949	1923.920635428	1167.26518918446	1612.18576103875	2746.77907728834
YBL044W	7.66105855567442	4.85561762342808	17.0613723538216	12.7831916680023	37.8040627893796	22.7100378444675
YBL045C	19821.9443230045	13293.9873932856	13871.8993337954	25187.68128284	8543.71819039978	11712.7020182841
YBL046W	863.610237185117	1594.72355946588	1293.65346847506	806.140024563396	1418.43993924318	1573.8056226216
YBL047C	3870.22749035298	2688.62484405818	1712.15889621292	3310.04769253335	2832.94195527913	3195.30232471657
YBL048W	108.647739516837	735.972899779598	499.797848953126	56.7254130267602	795.460487859862	704.011173178492
YBL049W	403.250263975954	2592.89981091059	1938.9747875049	254.864883880796	2947.14172828872	2796.74116054617
YBL050W	1959.83807051526	2316.12960637519	5303.07597162313	1589.90946370779	2203.66182676425	3830.04788246944
YBL050W_intron	6.26813881827907	2.08097898146918	10.0361013846009	3.19579791700058	6.30067713156326	10.2195170300104
YBL051C	791.874870709256	862.912617649218	2894.4116393189	839.695902691902	761.594348277709	1274.03312307463
YBL052C	351.015773823628	366.945960399065	689.480165122083	308.394498990556	287.468394127574	467.82677959603
YBL053W	4.87521908088372	15.260512530774	16.0577622153615	3.99474739625072	4.72550784867245	18.168030275574
YBL054W	1116.42516952237	1107.77447780209	1275.58848598278	504.137121406841	672.597283794378	1878.12012973746
YBL055C	1253.62776365581	880.254109161461	703.530707060524	987.501556353178	813.574934613106	1137.77289600782
YBL056W	3310.27375592005	5055.39160564912	6758.31067239026	2720.42297684674	3420.48009779741	5551.46875108007
YBL057C	749.390818718698	656.89569848377	1089.92061036766	543.285645890098	445.772907058101	652.91358802844
YBL058W	3572.83912641907	4144.61647142611	1983.13363359714	3071.16179823755	3011.72366888724	3461.00976749684
YBL059C-A	972.954436570652	333.650296695558	312.122753061089	643.953280275616	163.817605420645	249.810416289142
YBL059C-A_intron	5.5716789495814	3.46829830244863	3.01083041538028	9.58739375100173	0	2.27100378444675
YBL059W	450.609535047396	378.73817462739	286.028889461126	364.320962538066	147.278327950291	227.100378444675
YBL059W_intron	6.26813881827907	2.08097898146918	1.00361013846009	3.99474739625072	1.57516928289082	2.27100378444675
YBL060W	566.918333119907	729.729962835191	1032.71483247543	406.665284938323	600.927081422846	860.710434305317
YBL061C	743.122679900419	707.53285369952	498.794238814666	537.692999535347	661.571098814142	992.428653803229
YBL062W	2.08937960609302	2.08097898146918	2.00722027692018	2.39684843775043	2.36275392433622	5.67750946111687
YBL063W	370.516650147163	2160.056182765	2757.92066048833	334.75983180581	1586.9830525125	1989.39931517535
YBL064C	4836.91378810535	16348.1708784218	7384.56339878936	5020.59852760791	12740.7567446624	11507.1761757917
YBL065W	5.5716789495814	40.9259199688938	9.03249124614083	15.9789895850029	32.2909702992617	37.4715624433713
YBL066C	1943.81949353521	1373.44612776966	1031.71122233697	1673.0002095498	1397.17515392415	1293.33665524242
YBL067C	1314.21977223251	1338.76314474517	924.324937521745	957.940425620923	1431.82887814775	1560.17959991492
YBL068W	1573.99930325674	771.349542464574	813.927822291134	1025.85113135719	434.746722077865	808.477347263042
YBL069W	306.442342226977	534.811598237578	466.678714383943	222.90690471079	223.674038170496	307.721012792534
YBL070C	2.7858394747907	11.7922142283253	22.079423046122	3.19579791700058	6.30067713156326	2.27100378444675
YBL071C	104.468980304651	105.436268394438	186.671485753577	63.1170088607614	113.412188368139	177.138295186846
YBL071C-B	1.39291973739535	2.08097898146918	2.00722027692018	3.99474739625072	1.57516928289082	3.40650567667012
YBL071W-A	128.148615840372	131.101675832558	175.631774230516	88.683392196766	146.490743308846	195.30632546242
YBL072C	5100.87207834177	502.209594194561	1056.80147579848	3569.70627328964	637.94355957078	2052.98742113986
YBL073W	39.6982125157675	27.0527267590993	32.1155244307229	26.3653328152548	31.5033856578163	39.7425662278181
YBL074C	182.472485598791	123.471419567171	118.425996338291	136.620360951775	118.925280858257	163.512272480166
YBL075C	1403.36663542581	7334.75725001836	29254.2319259732	914.797153741415	2316.28643049094	17203.9891690763
YBL076C	4656.53068211265	1518.42099681201	3798.66437407145	3605.6589998559	1730.32345725556	5060.93193363958
YBL077W	48.0557309401396	20.8097898146918	28.1010838768826	34.3548276077562	13.3889389045719	34.0650567667012
YBL078C	787.69611149707	8002.05784340947	38516.5498938214	778.17679278964	8135.74934613106	13239.9520633245
YBL079W	1901.33544154465	1034.94021345067	2736.84484758067	1571.53362568503	983.693217165314	1842.91957107854
YBL080C	842.716441124187	420.357754256774	451.624562307041	661.530168819119	265.416024167102	442.845737967116
YBL081W	499.361725856233	468.220270830565	581.090270168393	309.193448469806	236.275392433622	571.157451788357
YBL082C	573.882931806884	938.521520642598	511.841170614647	418.649527127076	511.930016939515	708.553180747385
YBL083C	1.39291973739535	7.63025626538698	5.01805069230046	2.39684843775043	3.93792320722704	3.40650567667012
YBL084C	704.817387122047	1403.27349317071	44816.2107329354	678.308107883372	889.970644833311	7216.11452507954
YBL085W	947.881881297535	2712.90293217532	2118.62100228925	935.569840201919	1276.67470378301	1978.04429625312
YBL086C	871.967755609489	1094.59494425279	893.213023229482	850.881195401403	894.696152681983	1088.94631464222
YBL087C	4313.1759668447	582.674114811369	1056.80147579848	3338.80987378635	772.620533257945	1753.21492159289
YBL087C_intron	94.0220822741861	46.4751972528116	75.2707603845069	63.1170088607614	31.5033856578163	81.7561362400829
YBL088C	937.43498326707	1392.86859826337	1994.1733451202	638.360633920865	1027.79795708626	1485.23647502817
YBL089W	438.769717279535	552.153089749821	1187.27079379829	327.569286492559	315.033856578163	614.306523692845
YBL090W	2902.14827286321	455.04073728126	426.534308845539	2508.70136484545	274.867039864447	441.710236074892
YBL091C	3216.94813351456	3285.86581173983	1559.61015516698	2276.20706638366	1944.54647972871	2034.81939086429
YBL091C-A	526.523660735442	1048.11974699997	642.310488614459	358.728316183315	528.469294409868	640.423067213983
YBL091C-A_intron	14.6256572426512	20.116130154202	12.0433216615211	10.3863432302519	20.4772006775806	10.2195170300104
YBL092W	12380.9670858386	1062.68659987026	2610.3899701347	10204.1827489828	1702.75799480497	5542.38473594229
YBL093C	1180.49947744256	2483.30158455322	2499.99285490409	637.561684441615	2443.08755776365	5349.34941426431
YBL094C	2.08937960609302	2.7746386419589	4.01444055384037	2.39684843775043	0.787584641445408	2.27100378444675
YBL095W	284.155626428651	476.544186756441	1685.06142247449	296.410256801803	300.857333032146	699.469165609598
YBL096C	6.26813881827907	15.260512530774	20.0722027692018	7.1905453132513	11.8137696216811	21.5745359522441
YBL097W	186.651244810977	278.85118351687	506.823119922346	190.149976061534	359.138596499106	496.214326901614
YBL098W	1460.47634465902	2959.84577130966	1549.57405378238	1372.59520535175	2103.63857730068	2291.44281850677
YBL099W	41345.3401052375	18572.7374096124	13653.1123236111	46863.1806548965	10090.5344261986	14604.825337777
YBL100C	1233.43042746358	429.37532984314	372.339361368694	1425.32587098226	371.739950762232	419.000198230425
YBL100W-B	11.8398177678605	4.16195796293835	11.039711523061	3.99474739625072	11.8137696216811	9.08401513778699
YBL100W-C	7.66105855567442	21.5034494751815	82.2960313537275	9.58739375100173	28.3530470920347	59.0460983956154
YBL101C	1461.17280452772	3231.06669856114	7184.8449812358	1552.35883818303	2919.57626583813	6197.56932775518
YBL102W	1194.42867481651	2253.70023693112	1637.89174596687	737.430369347883	1226.2692867305	1471.61045232149
YBL103C	1084.38801556228	1433.10085857177	3238.64991681072	1065.79860531969	1416.86476996029	2435.65155881914
YBL104C	800.928849002326	1052.28170496291	595.140812106834	608.00055370936	720.639946922548	973.125121635431
YBL105C	2682.06695435475	2845.39192732885	3217.57410390305	2250.64068304766	2787.2620460753	3190.76031714768
YBL106C	523.737821260651	1415.06570739904	3473.49468921038	260.457530235547	956.127754714725	1857.68109567744
YBL107C	1304.46933407074	1102.91886017866	1837.61016352043	1173.65678501846	691.499315189068	1278.57513064352
YBL108W	0.696459868697675	6.24293694440753	3.01083041538028	0.798949479250144	18.1144467532444	20.4390340600207
YBL109W	1.39291973739535	0	0	0.798949479250144	1.57516928289082	1.13550189222337
YBL113C	73.8247460819535	104.048949073459	94.3393530152486	50.3338171927591	63.794355957078	104.46617408455
YBR001C	456.877673865675	3634.08296130567	2358.48382538122	430.633769315828	3379.52569644224	4037.84472874632
YBR002C	546.024537058977	437.699245769017	529.906153106929	507.332919323842	352.050334726097	547.311912051666
YBR003W	2647.24396091986	569.494581262064	323.16246458415	2384.86419556168	287.468394127574	403.103171739298
YBR004C	1482.06660058865	873.317512556564	1022.67873109083	1459.68069859001	1383.78621501958	2797.87666243839
YBR005W	3742.07887451261	1862.47618841491	3715.36473257926	3867.71442904995	3952.09973077306	8851.2372498812
YBR006W	2203.59902455944	1604.43479471273	1987.14807415098	2189.12157314539	2092.61239232045	2386.82497745353
YBR007C	222.867157983256	533.424278916599	818.945872983435	194.144723457785	578.874711462375	976.531627312102
YBR008C	271.619348792093	774.124181106533	764.75092550659	252.468035443046	633.218051722108	792.580320771915
YBR009C	3413.3498164873	13900.9395962141	6610.77998203663	5026.99012344191	10857.6418669664	9989.01014588902
YBR010W	5999.30530896177	12821.6051644921	9696.88115780141	7526.10409453636	11487.7095801227	13434.1228868947
YBR011C	12353.1086910907	9718.17184346105	8033.89915837303	14338.7463041023	16359.708172104	19922.3806990591
YBR012C	130.934455315163	163.703679875575	328.18051527645	96.6728869892674	177.206544325217	334.973058205895
YBR013C	64.7707677888838	71.4469450304417	93.3357428767885	50.3338171927591	89.7846491247765	147.615245989039
YBR014C	1317.0056117073	894.820962031746	2447.80512770416	1190.43472408271	570.998865047921	780.089799957458
YBR015C	2809.51911032642	1699.46616819983	3221.58854445689	2309.76294451217	1464.90743308846	2303.93333932123
YBR016W	2643.06520170768	2077.51068316673	2020.26720872016	2304.17029815742	2676.21261163149	3931.10755087732
YBR017C	1711.89835725888	1288.12598952942	1721.19138745906	1299.89080273998	863.192767024167	1329.67271579357
YBR018C	4.17875921218605	133.876314474517	6585.68972857512	3.99474739625072	28.3530470920347	1504.54000719597
YBR019C	128.84507570907	894.127302371256	1102.96754216764	79.8949479250144	493.027985544825	663.13310505845
YBR020W	68.9495270010698	697.127958792174	396.426004691736	35.9527265662565	286.680809486128	341.786069559236
YBR021W	954.846479984512	423.132392898732	647.328539306759	326.770337013309	257.540177752648	902.724004317582
YBR022W	460.359973209163	323.245401788212	264.953076553464	207.726864605037	164.60519006209	289.55298251696
YBR023C	1461.17280452772	2611.62862174382	8375.12660544947	1148.88935116171	1918.55618656101	4300.14566584992
YBR024W	1653.39572828828	987.077696876879	955.436851814007	1275.12336888323	569.42369576503	782.360803741905
YBR025C	5389.20646398261	1213.21074619653	7968.66449937313	3989.15474989597	667.08419130426	3539.35939806026
YBR026C	3999.76902593075	8513.97867285089	3695.29252981006	2396.04948827118	5766.69474466327	5117.70702825075
YBR027C	36.9123730409768	37.4576216664452	24.0866433230422	19.9737369812536	18.1144467532444	35.2005586589246
YBR028C	809.286367426698	615.969778514876	554.996406568431	617.587947460361	340.236565104416	699.469165609598
YBR029C	1949.39117248479	1905.48308736528	1094.93866105996	1041.03117146294	1553.11691293034	1832.70005404853
YBR030W	367.034350803675	504.98423283652	371.335751230234	298.807105239554	473.33836950869	568.88644800391
YBR031W	4878.70138022721	1135.52086422168	1756.31774230516	4294.35345096952	828.539042800569	2934.1368895052
YBR032W	13.2327375052558	16.6478318517534	27.0974737384225	11.9842421887522	49.6178324110607	76.0786267789661
YBR033W	1351.82860514219	1879.12402026667	1056.80147579848	1239.96959179622	1253.04716453964	1409.15784824921
YBR034C	3239.23484931289	1456.68528702842	2866.31055544202	2284.19656117616	823.813534951896	2863.73577218735
YBR035C	2716.19348792093	2984.1238594268	1593.73289987463	2074.07284813337	2868.38326414417	3206.65734363881
YBR036C	5062.5667855634	3244.24623211044	3651.13368371781	4565.99627391457	3058.19116273252	5373.19495400101
YBR037C	2354.03435619814	791.465672618777	3266.7510006876	2591.79211068747	338.661395821525	1220.66453414013
YBR038W	993.848232631582	455.73439694175	546.96752546075	670.318613090871	367.802027555005	411.051684984861
YBR039W	16738.7164842799	7750.95304631219	5280.996548577	15159.2674192922	4098.5904740819	5049.57691471734
YBR040W	4.17875921218605	153.992444628719	425.530698707079	3.99474739625072	25.9902931676985	128.311713821241
YBR041W	966.686297752373	1808.37073489671	1655.95672845915	971.522566768175	1021.49727995469	1347.84074606914
YBR042C	419.965300824698	603.483904626061	380.368242476375	243.679591171294	426.870875663411	546.176410159443
YBR043C	1339.98878737433	4117.56374466701	2446.8015175657	1049.02066625544	5900.58413370899	6656.31209221342
YBR044C	1863.72660863498	500.128615213092	325.16968486107	1759.28675330882	474.913538791581	464.42027391936
YBR045C	182.472485598791	1075.86613341956	56638.7381639953	261.256479714797	826.176288876233	16601.0376643057
YBR046C	3379.22328292112	2882.8495489953	1206.33938642903	4009.92743635647	5131.90152365828	4953.05925387836
YBR047W	863.610237185117	457.121716262729	259.935025861164	1048.22171677619	1308.17808944082	1488.64298070484
YBR048W	7090.65792321103	916.324411506927	1774.38272479744	4922.32774166014	1229.41962529628	3634.74155700702
YBR048W_intron	71.7353664758605	13.1795335493048	39.1407953999436	36.7516760455066	25.9902931676985	72.6721211022959
YBR049C	1371.32948146572	1650.21633230506	2520.06505767329	1656.22227048555	1997.31465070555	2959.11793113411
YBR050C	1186.76761626084	826.842315303753	1454.23109062867	1428.52166889926	1088.44197447755	1645.34224183167
YBR051W	39.0017526470698	22.1971091356712	99.3574037075491	35.1537770870063	66.9446945228596	122.634204360124
YBR052C	3621.59131722791	1891.60989415548	2256.11559125829	3973.17576031097	1894.14106267621	2259.64876552451
YBR053C	1874.17350666544	2566.54074381198	1293.65346847506	1345.43092305724	1786.24196679818	1529.52104882488
YBR054W	4286.01403196549	1625.24458452743	2056.39717370473	1562.74518141328	351.262750084652	705.146675070715
YBR055C	757.051877274372	776.898819748492	773.783416752731	357.130417224814	480.426631281699	581.376968818367
YBR056W	2647.24396091986	3949.6981068285	2045.35746218167	2269.01652107041	3674.86993698427	3580.2374661803
YBR056W-A	21.5902559296279	11.0985545678356	16.0577622153615	15.9789895850029	25.9902931676985	74.9431248867427
YBR057C	1036.33228462214	6907.46289915668	5452.61388225368	814.928468835147	3961.5507464704	4897.41966115941
YBR058C	1470.92324268949	1505.93512292319	1121.03252465992	1136.90510897296	1322.35461298684	1446.62941069258
YBR058C-A	814.161586507582	2205.14406069684	1637.89174596687	592.021564124357	1808.29433675866	2183.57013874555
YBR059C	2207.77778377163	1439.34379551618	1638.89535610533	1751.29725851632	1409.77650818728	1882.66213730635
YBR060C	534.184719291117	447.410481015873	341.227447076431	389.08839639482	322.909702992617	325.889043068108
YBR061C	905.397829306977	473.075888453993	718.584859137426	445.81380942158	289.83114805191	565.47994232724
YBR062C	594.776727867814	2887.01150695824	1562.62098558236	330.76508440956	1663.3787627327	1607.8706793883
YBR062C_intron	1.39291973739535	4.16195796293835	29.1046940153427	3.19579791700058	16.5392774703536	28.3875473055843
YBR063C	158.79285006307	779.673458390451	12607.3505593357	134.223512514024	493.027985544825	3903.85550546396
YBR064W	2.08937960609302	3.46829830244863	78.2815907998872	0.798949479250144	9.45101569734489	20.4390340600207
YBR065C	290.42376524693	543.829173823945	634.281607506778	231.695348982542	724.577870129775	998.106163264346
YBR066C	299.47774354	464.058312867626	602.166083076055	141.414057827276	602.502250705737	1104.84334113334
YBR067C	9733.7231249187	3292.10874868424	5550.96767582277	6721.56196893146	4853.88414522805	5854.64775630372
YBR068C	12214.5131772198	6216.57787730892	10312.0941726774	10628.4249224647	3193.65572106113	11828.5232112909
YBR069C	7945.91064197177	2529.77678180603	13913.0473494723	6732.74726164097	1034.88621885927	7976.9007928692
YBR070C	498.665265987535	1339.45680440566	2158.76540782766	440.221163066829	894.696152681983	1487.50747881262
YBR071W	965.989837883675	1109.16179712307	7520.05076748147	747.816712578135	1010.47109497446	3387.20214450232
YBR072C-A	0	2.08097898146918	6.02166083076055	0	1.57516928289082	1.13550189222337
YBR072W	1961.23099025265	819.905718698855	2100.55601979697	1047.42276729694	192.958237154125	681.301135334024
YBR073W	161.578689537861	1364.42855218329	875.1480407372	111.85292709502	925.411953698354	1287.65914578131
YBR074W	1525.24711244791	1272.17181733816	1455.23470076713	1023.45428291943	707.251008017976	1320.58870065578
YBR076C-A	221.474238245861	532.730619256109	9176.00749594062	166.98044116328	511.930016939515	2499.23966478365
YBR076W	103.772520435954	730.423622495681	44409.7486268591	86.2865437590156	348.899996160316	8676.3699584788
YBR077C	635.171400252279	1152.16869607343	1029.70400206005	556.0688375581	1418.43993924318	1615.81919263386
YBR078W	10503.3112798296	5170.53910929041	6320.73665202166	9632.13492183974	6104.56855584335	16197.9344925664
YBR078W_intron	48.0557309401396	26.3590670986096	48.1732866460844	39.9474739625072	22.8399546019168	96.5176608389868
YBR079C	4903.77393550033	1754.26528137852	2629.45856276544	4000.34004260547	1108.91917515513	2746.77907728834
YBR080C	2021.82299882935	2736.48736063197	3027.8917877341	1792.04368195807	2061.89659130408	2822.85770406731
YBR081C	1422.86751174935	1734.8428108848	1971.09031193562	1295.89605534373	2010.70358961013	2281.22330147676
YBR082C	4169.70523389298	1972.07441477229	1751.29969161286	4565.19732443532	1898.07898588343	3423.53820505347
YBR082C_intron	2.08937960609302	1.38731932097945	1.00361013846009	3.99474739625072	0.787584641445408	3.40650567667012
YBR083W	404.643183713349	376.657195645921	1212.36104725979	448.210657859331	339.448980462971	859.574932413094
YBR084C-A	8791.41292257075	1598.19185776833	2566.23112404245	6069.61919386335	1768.12752004494	4537.4655613246
YBR084C-A_intron	138.595513870837	47.862516573791	134.483758553652	66.312806777762	74.0329562958683	177.138295186846
YBR084W	3478.12058427619	1680.7373573666	1623.84120402843	2070.07810073712	1096.31782089201	2115.44002521215
YBR085C-A	2925.82790839893	11000.0548960461	8614.98942854143	2226.67219867015	13040.0389084116	19361.4427643008
YBR085W	46.6628112027442	157.460742931168	173.624553953596	43.1432718795078	92.1474030491127	423.542205799318
YBR086C	3538.71259285289	1488.59363141095	1469.28524270557	3008.84373885604	1164.83768469776	1580.61863397494
YBR087W	334.300736974884	524.406703330232	248.895314338103	281.230216696051	361.501350423442	333.837556313672
YBR088C	178.990186255302	398.160645121102	111.40072536907	182.160481269033	282.742886278901	252.081420073589
YBR089C-A	1164.48090046251	2951.52185538378	2351.458554412	1295.09710586448	2616.35617888164	3200.97983417769
YBR089W	1.39291973739535	6.24293694440753	1.00361013846009	1.59789895850029	0.787584641445408	3.40650567667012
YBR090C	4.17875921218605	4.16195796293835	10.0361013846009	3.99474739625072	12.6013542631265	10.2195170300104
YBR090C_intron	266.047669842512	789.384693637307	704.534317198984	270.843873465799	522.168617278305	747.16024508298
YBR091C	373.998949490651	275.382885214421	391.407953999436	421.845325044076	263.840854884212	353.141088481469
YBR092C	467.32457189614	493.192018608195	985.54515596781	195.742622416285	167.755528627872	499.620832578285
YBR093C	863.610237185117	370.414258701513	391.407953999436	1164.06939126746	456.011507396891	1132.0953865467
YBR094W	998.723451712466	1327.66459017733	3543.74739890258	843.690650088152	1073.47786629009	1710.0658496884
YBR095C	760.534176617861	1052.9753646234	657.36464069136	750.213561015885	841.927981705141	801.664335909702
YBR096W	840.627061518093	1301.30552307872	588.115541137614	823.716913106899	753.718501863255	593.867489632825
YBR097W	552.292675877256	588.223392095287	283.018059045746	500.14237401059	469.400446301463	396.290160385958
YBR098W	296.691904065209	478.62516573791	424.527088568619	235.690096378793	421.357783173293	505.298342039401
YBR101C	3386.88434147679	2015.08131372265	1907.86287321263	4354.27466191329	2017.00426674169	2692.27498646162
YBR102C	765.409395698745	1129.97158693776	653.35020013752	542.486696410848	715.12685443243	907.266011886476
YBR103C-A	4.87521908088372	6.24293694440753	9.03249124614083	2.39684843775043	5.51309249011785	4.5420075688935
YBR103W	819.733265457163	1544.08640425013	871.13360018336	629.572189649114	1154.59908435897	1079.86229950443
YBR104W	435.983877804744	1214.59806551751	809.913381737294	221.30900575229	1352.28282936176	2083.64597222989
YBR105C	1301.68349459595	1791.02924338447	3056.99648174944	1091.3649886557	1286.9133041218	3464.41627317351
YBR106W	8439.70068887842	6553.69647230692	5221.78355040786	6931.68568197425	4694.00446301463	9619.97203091642
YBR107C	243.760954044186	324.632721109191	280.007228630366	223.70585419004	241.000900282295	286.14647684029
YBR108W	974.347356308047	2424.34051341159	1589.71845932079	869.257033424157	1751.58824257459	1571.53461883715
YBR109C	3161.92780388744	2921.69448998272	1892.80872113573	2639.72907944248	2513.97017549374	2716.12052619831
YBR109W-A	17.4114967174419	9.71123524685615	17.0613723538216	11.185292709502	14.9641081874627	34.0650567667012
YBR110W	1349.73922553609	1602.35381573127	903.249124614083	981.908909998427	878.156875211629	962.905604605421
YBR111C	2624.26078525284	3580.67116744796	1997.18417553558	1772.86889445607	2123.32819333682	1957.6052621931
YBR111W-A	286.941465903442	173.414915122431	153.552351184394	167.77939064253	126.801127272711	126.040710036795
YBR111W-A_intron	5.5716789495814	2.08097898146918	4.01444055384037	7.1905453132513	1.57516928289082	4.5420075688935
YBR112C	2354.73081606684	3029.90539701912	9594.51292367848	3189.40632116658	1902.8044937321	5579.85629838566
YBR113W	64.7707677888838	82.5454995982773	417.501817599398	59.1222614645107	71.6702023715321	220.287367091335
YBR114W	672.083773293256	1501.77316496026	4255.30698707079	492.152879218089	1439.70472456221	4107.11034417194
YBR115C	2186.187527842	3673.62156195359	9237.22771438668	1803.22897466758	4931.85502473114	7983.71380422254
YBR116C	75.9141256880466	100.58065077101	138.498199107493	46.3390697965084	108.686680519466	111.279185437891
YBR117C	2909.11287155019	3237.30963550555	4752.09400560853	1854.36174133958	4466.39250163691	3661.99360242038
YBR118W	15514.3400351094	8538.95042062852	9562.39739924775	17446.6597783854	9444.71502021333	20863.7117677123
YBR119W	660.243955525396	2049.76429674714	1479.32134409018	474.575990674586	1939.03338723859	1767.97644619179
YBR119W_intron	1.39291973739535	2.7746386419589	6.02166083076055	0	2.36275392433622	5.67750946111687
YBR120C	1323.27375052558	236.537944226996	244.880873784262	1406.9500329595	211.072683907369	275.92695981028
YBR121C	8262.10342236052	2343.18233313429	2850.25279322666	6804.65271477348	1389.2993075097	3120.35919982983
YBR122C	2824.14476756907	568.107261941085	1392.00726204415	3112.70717115856	449.710830265328	824.374373754169
YBR123C	649.797057494931	1086.9646879874	1358.88812747496	534.497201618346	709.613761942312	927.705045946497
YBR124W	0.696459868697675	9.01757558636643	25.0902534615023	3.19579791700058	4.72550784867245	11.3550189222337
YBR125C	955.54293985321	1129.97158693776	871.13360018336	714.260834449629	767.107440767827	943.602072437624
YBR126C	12651.889974762	5827.43480777418	8964.24575672554	15284.7024875345	4476.6311019757	5630.95388353571
YBR126W-A	451.305994916093	116.534822962274	424.527088568619	639.958532879366	172.481036476544	330.431050637002
YBR126W-B	105.165440173349	32.6020040430171	197.711197276638	153.398300016028	56.7060941840693	96.5176608389868
YBR127C	7351.83037397266	6920.64243270599	4615.60302677796	5599.03795058501	5263.42815877966	6774.40428900465
YBR128C	247.939713256372	418.970434935794	1083.8989495369	222.10795523154	480.426631281699	565.47994232724
YBR129C	711.781985809024	591.691690397736	1345.84119567498	617.587947460361	540.28306403155	848.21991349086
YBR130C	727.104102920372	776.898819748492	739.660672045088	743.023015702634	425.29570638052	722.179203454066
YBR131W	151.131791507395	219.196452714753	190.685926307417	107.858179698769	163.030020779199	230.506884121345
YBR132C	1487.63827953823	1261.07326277032	757.725654537369	1339.03932722324	1158.53700756619	1178.65096412786
YBR133C	853.859799023349	1107.0808181416	1915.89175432032	740.626167264884	741.117147600129	1294.47215713465
YBR134W	24.3760954044186	16.6478318517534	28.1010838768826	11.185292709502	27.5654624505893	30.6585510900311
YBR135W	426.929899511675	1384.54468233749	711.559588168205	321.177690658558	1013.62143354024	922.02753648538
YBR136W	435.287417936047	1628.71288282988	794.859229660393	274.039671382799	1793.33022857119	1511.35301854931
YBR137W	828.787243750233	624.293694440753	822.960313537275	512.126616199342	388.279228232586	510.975851500518
YBR138C	250.029092862465	703.370895736581	1578.67874779772	162.985693767029	483.57696984748	1093.48832221111
YBR139W	2026.00175804154	4704.39981744132	2889.3935886266	2173.94153303964	3607.13765781997	2724.06903944387
YBR140C	2499.59446875595	3317.08049646187	2540.13726044249	1927.8650934306	3711.88641513221	4385.30830776667
YBR141C	209.634420478	219.196452714753	451.624562307041	148.604603140527	205.559591417251	373.58012254149
YBR142W	1653.39572828828	523.019384009253	1592.72928973617	853.278043839154	321.334533709726	1138.90839790004
YBR143C	6243.76272287465	2893.25444390264	4094.72936491717	4475.71498275931	2115.45234692236	4643.06723730138
YBR144C	13.2327375052558	9.71123524685615	16.0577622153615	6.39159583400115	14.1765235460173	21.5745359522441
YBR145W	695.763408828977	345.442510923883	391.407953999436	392.284194311821	517.443109429633	1167.29594520563
YBR146W	5954.03541749642	1075.86613341956	1578.67874779772	5523.13775005625	734.816470468565	1226.34204360124
YBR147W	305.745882358279	969.042545704146	3025.88456745718	165.38254220478	866.343105589948	2016.65136058871
YBR148W	139.291973739535	4042.64850133412	77917.2803196262	85.4875942797654	829.326627442014	30580.2014594677
YBR149W	8276.03261973447	5592.97784252865	2897.42246973429	8165.26367793647	5137.41461614839	4098.02632903416
YBR150C	902.611989832187	607.645862588999	1534.51990170548	776.57889383114	1663.3787627327	2315.28835824346
YBR151W	2019.73361922326	3231.06669856114	2179.84122073532	1911.08715436634	2677.78778091439	2939.81439896632
YBR152W	214.509639558884	274.689225553931	391.407953999436	190.149976061534	266.203608808548	323.618039283662
YBR153W	593.383808130419	482.093464040359	748.693163291229	632.767987566114	319.759364426835	679.030131549578
YBR154C	1993.96460408144	588.223392095287	1218.38270809055	1146.49250272396	308.7331794466	895.910992964242
YBR155W	598.259027211303	504.29057317603	1318.74372193656	270.044923986549	247.301577413858	807.341845370819
YBR156C	228.438836932837	3603.56193624412	1979.1191930433	242.081692212794	2120.17785477104	2347.08241122571
YBR157C	53.627409889721	110.291886017866	554.996406568431	40.7464234417574	73.2453716544229	157.834763019049
YBR158W	423.447600168186	271.914586911972	553.992796429971	289.219711488552	135.46455832861	273.655956025833
YBR159W	2659.08377868772	2183.64061122166	4481.11926822431	2351.30831743317	1327.86770547696	2048.44541357097
YBR160W	993.151772762884	3367.02399201713	4784.20953003926	752.610409453636	1979.98778859375	3171.45678497988
YBR161W	297.388363933907	302.43561197352	341.227447076431	338.754579202061	200.046498927134	331.566552529225
YBR162C	5114.10481584703	1474.02677854067	2236.04338848908	5192.37266564669	1809.0819214001	5397.0404937377
YBR162W-A	1055.83316094567	724.874345211763	948.411580844787	839.695902691902	901.784414454992	1351.24725174581
YBR163W	417.875921218605	396.773325800123	1283.61736709046	289.219711488552	374.102704686569	816.425860508606
YBR164C	999.419911581163	737.360219100578	523.884492276168	911.601355824414	627.70495923199	680.165633441801
YBR165W	476.37855018921	518.857426046314	1708.14445565908	474.575990674586	582.025050028156	1158.21193006784
YBR166C	855.949178629442	1252.74934684444	3529.69685696414	636.762734962365	727.728208695557	1551.09558477713
YBR167C	253.511392205954	416.195796293835	1454.23109062867	193.345773978535	312.671102653827	941.331068653177
YBR168W	265.351209973814	468.220270830565	10644.2891285077	152.599350536778	212.64785319026	3910.6685168173
YBR169C	2377.01753186516	8202.525485291	7823.14102929642	2535.86564713996	6054.16313879085	6453.05725350543
YBR170C	1370.63302159702	3324.01709306676	1596.74373029001	998.68684906268	1970.53677289641	2332.32088662681
YBR171W	1022.40308724819	996.095272463245	884.180531983341	902.013962073413	541.85823331444	768.734781035224
YBR172C	2019.03715935456	748.458773668414	1836.60655338197	1623.46534183629	389.854397515477	1085.53980896555
YBR173C	2215.4388423273	6106.28599129105	3481.52357031806	1617.07374600229	3707.16090728353	5040.49289957956
YBR174C	2.7858394747907	2.08097898146918	6.02166083076055	2.39684843775043	3.93792320722704	4.5420075688935
YBR175W	222.867157983256	333.650296695558	250.902534615023	178.964683352032	181.932052173889	208.932348169101
YBR176W	372.606029753256	177.57687308537	162.584842430535	266.849126069548	156.729343647636	164.647774372389
YBR177C	3404.99229806293	4174.44383682717	1542.54878281316	3274.89391544634	4979.11010321787	3499.61683183244
YBR178W	4.87521908088372	6.93659660489725	16.0577622153615	1.59789895850029	7.08826177300867	14.7615245989039
YBR179C	2273.94147129791	1494.14290869487	4666.78714383943	2300.17555076117	1145.14806866162	2345.94690933349
YBR180W	48.0557309401396	1573.91376965119	45468.5573229345	27.1642822945049	226.824376736277	13423.9033698647
YBR181C	4099.36278715451	392.611367837185	806.902551321914	2925.75299301403	423.720537097629	1397.80282932697
YBR181C_intron	57.806169101907	6.24293694440753	34.1227447076431	27.1642822945049	14.1765235460173	44.2845737967116
YBR182C	163.668069143954	172.721255461942	601.162472937595	157.393047412278	136.252142970056	564.344440435017
YBR182C-A	8.3575184243721	2.7746386419589	14.0505419384413	23.1695348982542	11.8137696216811	12.4905208144571
YBR183W	665.815634474977	416.195796293835	249.898924476563	1239.96959179622	301.644917673591	195.30632546242
YBR184W	50.8415704149303	3253.26380769681	4884.57054388527	44.7411708380081	1759.46408898904	3255.48392500441
YBR185C	2273.94147129791	779.673458390451	511.841170614647	2007.76004135561	556.034756860458	751.702252651874
YBR186W	114.219418466419	5783.04058950284	2671.61018858076	72.7044026117631	3540.19296329711	3233.90938905217
YBR186W_intron	0.696459868697675	42.3132392898732	20.0722027692018	2.39684843775043	36.2288935064887	43.1490719044882
YBR187W	943.006662216652	3784.60710763194	2188.87371198146	865.262286027906	2154.04399435319	2283.49430526121
YBR188C	246.546793518977	395.386006479143	252.909754891943	223.70585419004	322.122118351172	275.92695981028
YBR189W	13700.7585370207	880.947768821951	2406.6571120273	14213.3112358601	992.356648221214	3944.733573584
YBR189W_intron	201.276902053628	52.0244745367294	179.646214784356	75.9002005287637	54.3433402597331	174.8672914024
YBR190W	8.3575184243721	0.693659660489725	3.01083041538028	7.98949479250144	1.57516928289082	9.08401513778699
YBR191W	8426.46795137317	471.688569133013	1513.44408879782	6421.15696473341	415.05710604173	2299.39133175233
YBR191W-A	316.192780388744	21.5034494751815	52.1877271999248	220.51005627304	14.1765235460173	86.2981438089764
YBR191W_intron	49.4486506775349	4.16195796293835	36.1299649845633	15.1800401057527	11.0261849802357	31.7940529822545
YBR192W	995.937612237675	289.256078424215	902.245514475623	974.718364685176	137.039727611501	349.734582804799
YBR193C	453.395374522186	388.449409874246	263.949466415004	335.558781285061	259.902931676985	316.805027930321
YBR194W	270.226429054698	194.918364597613	118.425996338291	195.742622416285	93.7225723320035	115.821193006784
YBR195C	302.263583014791	1215.291725178	3905.04704874822	174.969935955782	533.194802258541	2325.50787527347
YBR196C	11709.579772414	5572.16805271396	2609.38635999624	10750.6641927899	11259.3100341035	10259.2595962382
YBR196C-A	25.0725552731163	142.893890060883	54.194947476845	18.3758380227533	106.32392659513	114.685691114561
YBR196C-B	20.1973361922326	72.1406046909314	17.0613723538216	11.9842421887522	57.4936788255148	49.9620832578285
YBR197C	179.686646124	595.853648360674	324.16607472261	99.868684906268	520.593447995414	583.647972602814
YBR198C	1984.21416591968	2060.86285131497	1920.90980501262	1855.16069081883	1880.75212377163	2474.25862315473
YBR199W	3074.87032030023	3080.54255223487	2694.69322176535	3037.60592010905	2335.97604652708	2812.6381870373
YBR200W	1019.6172477734	621.519055798794	1228.41880947515	953.146728745422	772.620533257945	1078.72679761221
YBR200W-A	0	70.753285369952	211.761739215079	0.798949479250144	22.8399546019168	65.8591097489557
YBR201C-A	57.806169101907	658.283017804749	4254.30337693233	48.7359182342588	617.4663588932	2248.29374660228
YBR201W	348.229934348837	273.301906232952	782.815907998872	266.050176590298	215.010607114596	398.561164170404
YBR202W	1253.62776365581	2021.32425066706	1262.5415541828	670.318613090871	1280.61262699023	1571.53461883715
YBR203W	895.64739114521	705.451874718051	875.1480407372	671.916512049371	783.646718238181	1436.40989366257
YBR204C	731.979322001256	2078.20434282722	4117.81239810176	587.227867248856	1337.3187211743	2064.34244006209
YBR205W	1445.85068741637	855.282361383831	1625.84842430535	1141.69880584846	504.841755166506	788.038313203022
YBR206W	63.3778480514884	33.9893233639965	67.2418792768262	43.1432718795078	16.5392774703536	27.252045413361
YBR207W	8094.25659400438	6425.36943511632	33236.5569553829	7493.3471658871	4107.2539051378	16848.5770768104
YBR208C	1000.81283131856	7368.74657338235	6288.62112759094	562.460433392101	23121.9099035543	20647.9664081898
YBR209W	71.0389066071628	27.0527267590993	73.2635401075867	55.1275140682599	37.0164781479342	85.162641916753
YBR210W	295.995444196512	202.548620863	147.530690353634	234.891146899542	256.752593111203	176.002793294623
YBR211C	403.250263975954	296.886334689602	731.631790937407	362.723063579565	232.337469226395	449.658749320456
YBR212W	1264.07466168628	3496.73834852871	4097.74019533256	1214.40320846022	2603.75482461852	3453.06125425128
YBR213W	386.53522712721	272.608246572462	335.205786245671	203.732117208787	174.056205759435	376.98662821816
YBR214W	3675.91518698633	6019.57853372984	3158.36110573391	3667.97705923741	6486.54710694438	5471.98361862444
YBR215W	794.660710184047	1195.1755950238	1091.92783064458	683.900754238123	835.627304573577	1147.99241303783
YBR215W_intron	0.696459868697675	2.7746386419589	1.00361013846009	0	0.787584641445408	12.4905208144571
YBR216C	877.53943455907	1474.02677854067	968.483783613989	732.636672472382	1051.42549632962	986.751144342112
YBR217W	211.027340215395	468.220270830565	557.003626845351	180.562582310533	366.226858272114	422.406703907095
YBR218C	3897.38942523219	4715.49837200915	8141.28544318827	2817.09586383601	5687.93628051873	12099.9081635323
YBR219C	1.39291973739535	0	1.00361013846009	1.59789895850029	2.36275392433622	2.27100378444675
YBR219C_intron	68.9495270010698	38.8449409874246	39.1407953999436	25.5663833360046	19.6896160361352	17.0325283833506
YBR220C	1094.13845372405	671.462551354054	585.104710722234	688.694451113624	413.481936758839	543.905406374996
YBR221C	9421.70910374215	11147.8044037304	6952.00742911306	6584.94160797969	8036.51368130894	9031.78205074472
YBR221W-A	103.772520435954	65.8976677465239	44.158846092244	115.847674491271	143.340404743064	174.8672914024
YBR222C	6032.03892279056	3661.82934772526	2080.48381702777	7431.82805598484	9485.66942156849	9832.3108847622
YBR223C	296.691904065209	340.586893300455	305.097482091868	222.10795523154	246.513992772413	339.515065774789
YBR224W	16.0185769800465	13.8731932097945	8.02888110768074	7.1905453132513	10.2386003387903	14.7615245989039
YBR225W	680.441291717628	965.574247401698	791.848399245013	592.021564124357	748.205409373137	773.276788604118
YBR226C	38.3052927783721	98.499671789541	66.2382691383661	31.9579791700058	44.8923245623882	38.6070643355947
YBR227C	770.981074648326	1093.20762493181	774.787026891191	630.371139128364	704.88825409364	1008.32568029436
YBR228W	405.339643582047	609.033181909979	522.880882137708	307.595549511305	519.805863353969	592.731987740601
YBR229C	908.880128650466	964.880587741208	435.56680009168	885.23602300916	674.172453077269	647.236078567323
YBR230C	11772.9576204655	14100.7135784351	8249.67533814195	11852.4155246759	14550.6262507039	11926.1763740221
YBR230C_intron	28.5548546166047	33.2956637035068	18.0649824922817	43.9422213587579	32.2909702992617	27.252045413361
YBR230W-A	472.896250845721	448.797800336852	554.996406568431	424.242173481827	388.279228232586	552.989421512783
YBR231C	476.37855018921	2656.02284001516	2508.02173601177	325.172438054809	1551.54174364745	2192.65415388334
YBR232C	6.26813881827907	29.1337057405685	92.3321327383285	3.19579791700058	15.7516928289082	38.6070643355947
YBR233W	249.332632993768	1847.90933554463	5168.59221306947	153.398300016028	946.67673901738	1920.13369974973
YBR233W-A	115.612338203814	185.900789011246	831.992804783416	118.244522929021	146.490743308846	278.197963594727
YBR234C	2637.49352275809	2669.20237356446	1324.76538276732	2167.54993720564	2109.93925443225	2253.9712560634
YBR235W	1110.15703070409	2400.75608495494	1988.15168428944	862.066488110906	1859.48733845261	2183.57013874555
YBR236C	1122.69330834065	1598.88551742882	1018.66429053699	1096.1586855312	1476.72120271014	1572.67012072937
YBR237W	906.094289175675	2165.60546004892	1702.12279482832	735.832470389383	1979.20020395231	2440.19356638803
YBR238C	347.53347448014	346.136170584373	890.202192814101	234.891146899542	232.337469226395	971.989619743208
YBR239C	311.317561307861	217.809133393774	289.039719876506	189.351026582284	152.791420440409	277.062461702503
YBR240C	141.381353345628	570.881900583044	383.379072891755	20.7726864605037	222.88645352905	391.748152817064
YBR241C	1733.48861318851	5320.36959595619	3314.92428733368	971.522566768175	4001.71756318412	3587.05047753364
YBR242W	598.259027211303	1258.29862412836	1082.89533939844	457.798051610333	993.931817504104	1110.52085059446
YBR243C	729.193482526465	1354.02365727594	1528.49824087472	816.526367793647	791.522564652635	986.751144342112
YBR244W	181.079565861395	234.456965245527	576.072219476093	245.277490129794	211.072683907369	361.089601727033
YBR245C	1364.36488277874	2180.8659725797	1699.11196441294	1013.06793968918	1175.86386967799	1417.10636149477
YBR246W	611.491764716558	534.811598237578	374.346581645614	370.712558372067	278.804963071674	396.290160385958
YBR247C	1381.07991962749	624.987354101242	956.440461952468	593.619463082857	329.997964765626	1040.11973327661
YBR248C	1292.62951630288	806.032525489061	1162.18054033679	778.17679278964	751.355747938919	2315.28835824346
YBR249C	5373.18788700256	1578.76938727461	2825.16253976516	4715.39982653435	1688.58147125895	8495.82515761528
YBR250W	50.8415704149303	3147.82753930237	15548.9318751622	42.3443224002576	574.149203613702	12508.6888447327
YBR251W	2314.33614368237	399.547964442082	411.480156768638	2666.89336173698	185.869975381116	317.940529822545
YBR252W	760.534176617861	746.377794686944	323.16246458415	653.540674026618	464.67493845279	456.471760673796
YBR253W	269.529969186	519.551085706804	550.98196601459	267.648075548798	426.870875663411	547.311912051666
YBR254C	196.401682972744	158.848062252147	116.418776061371	182.959430748283	136.252142970056	223.693872768005
YBR255C-A	614.974064060047	1304.77382138117	3640.09397219475	403.469487021323	743.479901524465	1852.00358621632
YBR255C-A_intron	2.08937960609302	2.08097898146918	17.0613723538216	1.59789895850029	1.57516928289082	10.2195170300104
YBR255W	738.943920688233	828.229634624732	890.202192814101	562.460433392101	694.64965375485	895.910992964242
YBR256C	1055.83316094567	2436.13272763992	2023.27803913555	874.050730299658	2702.20290479919	4506.80701023457
YBR257W	412.304242269023	1960.97586020445	2392.60657008886	332.36298336806	1592.49614500261	2234.6677238956
YBR258C	144.863652689116	135.957293455986	149.537910630554	151.800401057527	141.765235460173	161.241268695719
YBR259W	252.118472468558	568.107261941085	410.476546630178	193.345773978535	405.606090344385	475.775292841594
YBR260C	631.689100908791	1086.27102832691	2280.20223458133	553.67198912035	733.241301185675	1369.41528202139
YBR261C	715.264285152512	228.21402830112	229.826721707361	474.575990674586	200.046498927134	279.33346548695
YBR262C	1603.25061774205	295.499015368623	637.292437922158	1297.49395430223	206.347176058697	342.921571451459
YBR263W	5066.04908490689	3634.77662096616	2064.42605481241	3211.77690658558	2235.95279706351	2642.31290320379
YBR264C	421.358220562093	772.736861785554	2809.1047775498	383.495750040069	659.995929531252	1293.33665524242
YBR265W	1697.27270001623	2134.39077532688	4757.11205630084	1245.56223815097	1325.50495155262	2307.3398449979
YBR267W	1169.3561195434	801.176907865633	1138.09389701374	397.077891187322	427.658460304856	1132.0953865467
YBR268W	1525.24711244791	556.31504771276	5468.67164446904	1346.22987253649	347.324826877425	1831.5645521563
YBR269C	2193.15212652898	2721.92050776168	3411.27086062585	1462.07754702776	2337.55121580997	3064.71960711089
YBR270C	215.902559296279	555.62138805227	809.913381737294	161.387794808529	389.066812874031	535.956893129433
YBR271W	250.029092862465	145.668528702842	186.671485753577	144.609855744276	86.6343105589948	189.628816001303
YBR272C	758.444797011768	1418.53400570149	927.335767937125	576.841524018604	826.176288876233	845.948909706414
YBR273C	1964.01682972744	1058.52464190732	2607.37913971932	1271.12862148698	948.251908300271	1113.92735627113
YBR274W	478.467929795303	969.042545704146	651.3429798606	368.315709934316	637.94355957078	642.69407099843
YBR275C	1004.29513066205	3337.19662661607	17764.9030608821	562.460433392101	1684.64354805173	10838.3655612721
YBR276C	1069.76235831963	711.001152001968	841.025296029557	777.37784331039	661.571098814142	883.420472149785
YBR277C	0.696459868697675	0.693659660489725	2.00722027692018	0	4.72550784867245	2.27100378444675
YBR278W	126.755696102977	665.219614409647	384.382683030215	137.419310431025	487.514893054707	488.265813656051
YBR279W	2070.57518963819	1205.58048993114	1119.025304383	1726.52982465956	1034.88621885927	1465.93294286038
YBR280C	1613.69751577251	6025.12781101375	2634.47661345774	1162.47149230896	4685.34103195873	4130.95588390863
YBR281C	967.38275762107	2524.22750452211	1501.4007671363	741.425116744134	1807.50675211721	1979.17979814534
YBR282W	1771.09744609819	688.804042866297	2845.23474253436	2177.13733095664	544.220987238777	1178.65096412786
YBR283C	3805.45672256409	4537.22783926329	4907.65357706985	3309.2487430541	2128.05370118549	3462.14526938907
YBR284W	818.340345719768	763.719286199188	1058.8086960754	417.850577647825	710.401346583758	1040.11973327661
YBR285W	560.650194301628	2676.83262982985	41800.3622668628	540.089847973097	2068.19726843564	13414.8193547269
YBR286W	15297.0445560757	10714.2671159243	16288.5925472073	15992.5717261501	6896.09112049599	8186.96864293053
YBR287W	4334.76622277433	2680.99458779279	3397.22031868741	4732.1777655986	3391.33946606393	6894.76748958033
YBR288C	497.968806118837	708.920173020499	566.036118091492	457.798051610333	579.66229610382	693.791656148481
YBR289W	726.407643051675	1785.47996610055	1270.57043529048	778.975742268891	1449.943324901	1435.27439177034
YBR290W	1863.03014876628	1415.06570739904	3804.68603490221	1692.17499705181	1707.48350265364	3321.34303475337
YBR291C	242.368034306791	387.755750213756	407.465716214797	147.006704182027	635.580805646444	794.851324556362
YBR292C	19.5008763235349	56.1864324996677	65.234658999906	11.9842421887522	56.7060941840693	68.1301135334024
YBR293W	620.545743009628	416.889455954325	928.339378075585	243.679591171294	617.4663588932	1226.34204360124
YBR294W	352.408693561023	1910.3387049887	2379.55963828888	108.65712917802	1294.78915053625	6148.74274638957
YBR295W	804.411148345814	2954.99015368623	1444.19498924407	615.191099022611	2672.27468842427	3350.86608395118
YBR296C	4536.04312482796	3534.19597019515	8191.46595011127	5023.79432552491	18680.7201104436	67127.4653625692
YBR296C-A	68.2530671323721	38.8449409874246	89.3213023229482	35.1537770870063	91.3598184076673	325.889043068108
YBR297W	1376.20470054661	571.575560243534	747.689553152768	1468.46914286177	852.166582043931	1540.87606774712
YBR298C	1196.51805442261	1125.80962897482	1778.39716535128	1801.63107570908	2122.54060869537	2548.06624614925
YBR298C-A	6.96459868697675	2.08097898146918	2.00722027692018	7.98949479250144	4.72550784867245	0
YBR299W	176.204346780512	115.841163301784	103.371844261389	161.387794808529	96.8729108977851	169.189781941283
YBR300C	0	3.46829830244863	4.01444055384037	0	5.51309249011785	5.67750946111687
YBR301W	0	8.3239159258767	38.1371852614835	1.59789895850029	3.15033856578163	15.8970264911272
YCL001W	878.932354296466	1143.15112048707	619.227455429877	848.484346963653	845.078320270922	798.257830233032
YCL001W-A	9.05397829306977	22.8907687961609	39.1407953999436	3.99474739625072	18.1144467532444	22.7100378444675
YCL001W-B	17.4114967174419	29.1337057405685	155.559571461314	12.7831916680023	22.0523699604714	71.5366192100726
YCL002C	424.840519905582	524.406703330232	440.58485078398	485.761283384088	464.67493845279	622.255036938409
YCL002C_intron	2.08937960609302	2.7746386419589	2.00722027692018	0.798949479250144	1.57516928289082	1.13550189222337
YCL004W	468.021031764837	350.298128547311	287.032499599586	559.264635475101	333.148303331407	323.618039283662
YCL005W	381.660008046326	712.388471322948	692.490995537463	389.88734587407	570.998865047921	798.257830233032
YCL005W-A	174.811427043116	207.404238486428	762.74370522967	190.948925540784	261.478100959875	408.780681200415
YCL008C	392.803365945489	833.08525224816	1451.22026021329	399.474739625072	426.870875663411	610.900018016175
YCL009C	5109.92605663484	5742.11466953395	4975.89906648514	4990.2384473964	6044.7121230935	9995.82315724236
YCL010C	421.358220562093	471.688569133013	2176.83039031994	460.993849527333	659.995929531252	1348.97624796137
YCL011C	2162.50789230628	1730.68085292186	5396.41171449991	2539.86039453621	1836.64738385069	3714.22668946266
YCL012C	193.615843497954	498.741295892112	426.534308845539	177.366784393532	522.168617278305	591.596485848378
YCL012C_intron	0.696459868697675	0	1.00361013846009	0	1.57516928289082	0
YCL014W	294.602524459116	422.438733238243	252.909754891943	338.754579202061	558.397510784794	616.577527477292
YCL016C	374.695409359349	557.702367033739	317.140803753389	363.522013058816	401.668167137158	413.322688769308
YCL017C	2658.38731881902	3774.2022127246	3168.39720711851	2802.71477320951	4344.31688221287	5702.49050274578
YCL018W	3209.28707495889	5069.9584585194	3614.00010859479	3784.62368320793	4742.83471078424	6342.91356995977
YCL021W-A	6.96459868697675	365.558641078085	2188.87371198146	7.1905453132513	129.163881197047	1749.80841591622
YCL023C	1.39291973739535	48.5561762342808	19.0685926307417	0.798949479250144	78.7584641445408	43.1490719044882
YCL024W	169.936207962233	262.897011325606	124.447657169051	157.393047412278	289.043563410465	366.76711118815
YCL025C	5122.4623342714	20898.5782512344	11370.9028687528	4315.92508690928	17366.2413438712	31939.3972244591
YCL026C-A	142.077813214326	147.055848023822	160.577622153615	102.265533344018	95.2977416148943	199.848333031314
YCL026C-B	477.075010057907	109.598226357377	99.3574037075491	388.28944691557	86.6343105589948	132.853721390135
YCL027W	43.1805118592558	214.340835091325	157.566791738234	17.5768885435032	111.049434443802	180.544800863516
YCL028W	2113.05924162875	1393.56225792386	899.234684060242	1974.20416322711	1214.45551710882	1423.91937284811
YCL029C	592.687348261721	550.072110768352	474.707595491623	506.533969844591	534.769971541432	602.951504770612
YCL030C	901.915529963489	695.740639471194	1079.88450898306	965.130970934174	2487.97988232604	7610.13368168105
YCL031C	1142.19418466419	826.842315303753	1168.20220116755	1055.41226208944	708.826177300867	1316.04669308689
YCL032W	903.308449700884	1372.75246810917	1013.64623984469	858.071740714655	1210.51759390159	1125.28237519336
YCL033C	628.903261434	958.6376507968	652.34658999906	508.930818282342	950.614662224607	778.954298065235
YCL034W	2160.41851270019	4199.4155846048	2727.81235633453	2414.42532629394	4410.47399209428	4135.49789147753
YCL035C	2222.40344101428	1732.76183190333	947.407970706327	2511.89716276245	2108.36408514936	2209.68668226669
YCL036W	695.066948960279	94.3377138266026	251.906144753483	516.121363595593	55.9185095426239	178.27379707907
YCL037C	561.346654170326	110.985545678356	353.270768737952	325.971387534059	84.2715566346586	398.561164170404
YCL038C	370.516650147163	1300.61186341823	690.483775260543	298.807105239554	1123.09569870115	1303.55617227243
YCL039W	780.035052941396	1856.2332514705	1080.88811912152	925.183496971667	1620.0616074532	1797.4994953896
YCL040W	13133.1437440321	5357.82721762264	5130.45502780799	16541.450018395	7300.90962619893	7849.72458094018
YCL041C	8.3575184243721	18.0351511727329	17.0613723538216	15.9789895850029	26.7778778091439	45.420075688935
YCL042W	10.4468980304651	10.4048949073459	12.0433216615211	15.9789895850029	22.0523699604714	34.0650567667012
YCL043C	7122.69507717112	21008.1764775918	15942.3470494386	7474.1723783851	13665.3811137193	23810.3391780319
YCL044C	809.982827295396	2141.32737193178	1217.37909795209	704.673440698627	1201.06657820425	1455.71342583037
YCL045C	1610.21521642902	2098.32047298142	1289.63902792122	1891.11341738509	1701.97041016353	1891.74615244414
YCL046W	4.87521908088372	30.5210250615479	21.0758129076619	7.98949479250144	5.51309249011785	14.7615245989039
YCL047C	245.153873781582	186.594448671736	210.758129076619	172.573087518031	129.163881197047	202.119336815761
YCL048W	51.5380302836279	1178.52776317204	60481.561384159	43.1432718795078	107.111511236575	24573.396449606
YCL048W-A	25.0725552731163	217.809133393774	5973.48754411447	15.9789895850029	381.978551101023	686.978644795141
YCL049C	1601.85769800465	758.863668575759	1320.75094221348	1978.99786010261	666.296606662815	1119.60486573225
YCL050C	1968.89204880833	1101.53154085768	1676.02893122835	2221.87850179465	752.93091722181	1455.71342583037
YCL051W	514.683842967582	438.392905429506	444.599291337821	684.699703717373	343.386903670198	566.615444219464
YCL052C	1593.50017958028	2402.14340427592	1465.27080215173	1607.48635225129	2198.93631891558	2583.26680480818
YCL054W	1883.92394482721	489.723720305746	2009.2274971971	1004.27949541743	509.567263015179	2033.68388897206
YCL055W	423.447600168186	2454.86153847314	1618.82315333613	346.744073994563	1935.88304867281	2186.97664442222
YCL056C	493.790046906651	779.673458390451	626.252726399097	519.317161512594	748.992994014583	887.962479718678
YCL057C-A	3994.19734698116	1832.64882301385	1134.0794564599	5767.61629070679	2057.95866809685	2087.05247790656
YCL057W	2408.35822595656	11584.8099898389	4785.21314017772	2840.26539873426	6997.68953924245	7417.09836000308
YCL058C	453.395374522186	249.717477776301	116.418776061371	700.678693302376	226.036792094832	270.249450349163
YCL059C	1362.27550317265	708.22651336001	919.306886829444	810.933721438896	637.155974929335	1493.18498827374
YCL061C	437.37679754214	687.416723545318	306.101092230328	337.955629722811	756.081255787591	546.176410159443
YCL063W	363.552051460186	742.909496384496	593.133591829914	415.453729210075	764.744686843491	922.02753648538
YCL064C	7511.31968390442	473.075888453993	1709.14806579754	16544.645816312	917.5361072839	651.778086136217
YCL069W	13.9291973739535	54.7991131786883	42.1516258153239	9.58739375100173	46.467493845279	48.8265813656051
YCL073C	2.08937960609302	27.0527267590993	287.032499599586	0	4.72550784867245	103.330672192327
YCL074W	0	0	2.00722027692018	0	0	0
YCL076W	0	1.38731932097945	1.00361013846009	0	0.787584641445408	0
YCR001W	9.75043816176745	78.383541635339	109.39350509215	3.99474739625072	31.5033856578163	56.7750946111687
YCR002C	1530.12233152879	3823.45204861937	40095.2286416191	1968.61151687236	2973.91960609786	20980.6684626113
YCR003W	1950.78409222219	202.548620863	328.18051527645	2903.38240759502	140.977650818728	442.845737967116
YCR004C	3604.17982051047	2443.06932424481	2341.42245302739	4003.53584052247	2484.04195911882	2163.13110468553
YCR005C	14921.6526868477	43704.7205688156	23198.448350505	16778.7380137323	32421.7093497416	40002.5961611372
YCR006C	141.381353345628	169.252957159493	224.808671015061	190.948925540784	533.982386899986	548.44741394389
YCR007C	929.773924711396	631.92395070614	982.53432555243	897.220265197912	2068.98485307709	5215.36019098196
YCR008W	1209.75079192786	1277.72109462207	1198.31050532135	1836.78485279608	1016.77177210602	1527.25004504044
YCR009C	2022.51945869805	1715.42034039109	2114.60656173541	2213.88900700215	1839.01013777503	2558.28576317926
YCR010C	4225.42202338879	140570.823857903	267080.730047	3690.34764465642	98049.5623521046	150919.556495409
YCR011C	2285.78128906577	3106.20795967299	1472.29607312095	3167.83468522682	3614.22591959298	3374.71162368787
YCR012W	22639.1244918866	8340.56375772846	2945.59575638037	19491.1714957865	12180.7840645947	8642.3049017121
YCR013C	838.537681912	321.858082467233	104.37545439985	667.92176465312	456.799092038336	353.141088481469
YCR014C	187.347704679675	756.089029933801	1298.67151916736	170.176239080281	783.646718238181	1066.23627679775
YCR015C	237.492815225907	258.041393702178	166.599282984375	192.546824499285	189.807898588343	215.745359522441
YCR016W	768.891695042233	466.139291849095	582.093880306853	520.116110991844	365.439273630669	743.75373940631
YCR017C	1733.48861318851	1206.96780925212	1329.78343345962	2288.19130857241	1227.84445601339	1537.46956207045
YCR018C	35.5194533035814	46.4751972528116	10101.3360436008	34.3548276077562	14.9641081874627	3158.96626416543
YCR018C-A	5.5716789495814	5.5492772839178	4.01444055384037	6.39159583400115	10.2386003387903	10.2195170300104
YCR019W	378.177708702837	866.380915951667	726.613740245106	397.077891187322	622.979451383317	773.276788604118
YCR020C	128.84507570907	758.863668575759	455.639002860882	70.3075541740127	533.982386899986	838.00039646085
YCR020C-A	248.63617312507	307.984889257438	195.703976999718	232.494298461792	379.615797176686	465.555775811583
YCR020W-B	123.969856628186	117.228482622764	124.447657169051	116.646623970521	140.190066177283	239.590899259132
YCR021C	250.725552731163	392.611367837185	230.830331845821	228.499551065541	197.683745002797	216.880861414664
YCR022C	14.6256572426512	13.1795335493048	14.0505419384413	20.7726864605037	38.591647430825	36.336060551148
YCR023C	894.950931276512	812.275462433468	651.3429798606	1206.41371366772	762.381932919155	893.639989179795
YCR024C	846.198740467675	429.37532984314	412.483766907098	1212.00636002247	415.844690683175	491.672319332721
YCR024C-A	2149.27515480102	1461.54090465185	1306.70040027504	2552.64358620421	3891.45571338176	4350.10774910775
YCR024C-B	3707.95234094642	2715.67757081727	2522.07227795021	4293.55450149027	6304.61505477049	7597.6431608666
YCR025C	43.8769717279535	149.830486665781	210.758129076619	40.7464234417574	159.092097571972	200.983834923537
YCR026C	1182.58885704865	1152.16869607343	810.916991875754	1225.58850116972	1306.60292015793	1760.02793294623
YCR027C	374.695409359349	313.534166541356	189.682316168957	461.792799006583	296.131825183473	327.024544960332
YCR028C	1307.25517354554	1525.35759341691	1088.9170002292	1359.0130642045	1527.12661976265	1557.90859613047
YCR028C-A	1786.41956320954	1422.00230400394	5527.88464263819	1850.36699394333	1336.53113653286	2268.7327806623
YCR028C-A_intron	1.39291973739535	2.7746386419589	7.02527096922064	5.59264635475101	4.72550784867245	6.81301135334024
YCR030C	1465.35156373991	1892.30355381597	1136.08667673682	1747.30251112007	1533.42729689421	1378.49929715918
YCR031C	8312.94499277545	878.173130179992	1675.02532108989	9076.06608428164	1406.6261696215	4032.1672192852
YCR031C_intron	10.4468980304651	5.5492772839178	19.0685926307417	17.5768885435032	10.2386003387903	30.6585510900311
YCR032W	720.139504233396	964.880587741208	705.537927337445	691.890249030625	1153.81149971752	1246.78107766126
YCR033W	1252.23484391842	1479.57605582458	3254.70767902608	1518.80296005452	2280.8451216259	3433.75772208348
YCR034W	1421.47459201195	1084.19004934544	5393.40088408453	1352.62146837049	545.796156521667	1574.94112451382
YCR035C	886.59341285214	896.901941013215	6670.99659034423	834.902205816401	862.405182382721	2538.98223101146
YCR036W	949.274801034931	1243.03811159759	752.707603845069	973.919415205926	1244.38373348374	1431.86788609367
YCR037C	2044.80617449637	1148.70039777099	1080.88811912152	1696.96869392731	1263.28576487843	2181.2991349611
YCR038C	173.418507305721	437.699245769017	719.588469275886	170.176239080281	299.282163749255	497.349828793838
YCR042C	1126.17560768414	1184.77070011645	790.844789106552	1239.96959179622	1710.63384121943	1627.17421155609
YCR043C	201.973361922326	178.270532745859	832.996414921876	190.149976061534	214.223022473151	559.802432866123
YCR044C	575.275851544279	231.682326603568	236.851992676582	739.827217785633	191.383067871234	319.076031714768
YCR045C	159.489309931768	1009.96846567304	57725.6479439476	163.78464324628	173.26862111799	22378.4712919383
YCR046C	2744.74834253754	531.34329993513	1692.08669344371	2854.64648936076	354.413088650433	834.59389078418
YCR047C	1064.19067937005	657.58935814426	604.173303352975	731.038773513882	924.624369056908	1429.59688230923
YCR048W	380.963548177628	244.168200492383	231.833941984281	305.997650552805	266.203608808548	465.555775811583
YCR049C	0.696459868697675	0	2.00722027692018	1.59789895850029	2.36275392433622	4.5420075688935
YCR050C	2.7858394747907	0	1.00361013846009	1.59789895850029	1.57516928289082	1.13550189222337
YCR051W	1053.04732147088	525.100362990722	1196.30328504443	952.347779266172	648.969744551016	1024.22270678548
YCR052W	796.75008979014	935.05322234015	546.96752546075	739.028268306383	676.535207001605	832.322886999733
YCR053W	3267.09324406079	2074.04238486428	2127.65349353539	2950.52042687078	2124.90336261971	5082.50646959182
YCR054C	240.975114569395	447.410481015873	1567.63903627466	232.494298461792	325.272456916953	885.691475934232
YCR057C	1517.58605389223	506.371552157499	918.303276690984	899.617113635662	404.818505702939	1303.55617227243
YCR059C	427.626359380372	772.043202125064	341.227447076431	317.182943262307	582.812634669602	612.035519908399
YCR060W	156.703470456977	317.002464843804	181.653435061277	144.609855744276	251.239500621085	325.889043068108
YCR061W	504.236944937117	2832.90605344004	1466.27441229019	526.507706825845	1596.43406820984	1459.11993150704
YCR063W	68.9495270010698	78.383541635339	138.498199107493	45.5401203172582	64.5819405985234	111.279185437891
YCR064C	1.39291973739535	1.38731932097945	7.02527096922064	0	11.0261849802357	14.7615245989039
YCR065W	356.587452773209	943.377138266026	584.101100583773	310.791347428306	763.1695175606	844.81340781419
YCR066W	186.651244810977	303.12927163401	287.032499599586	225.303753148541	166.180359344981	299.772499546971
YCR067C	1128.96144715893	1205.58048993114	2729.81957661145	1386.177346499	850.59141276104	1580.61863397494
YCR068W	677.655452242838	1383.851022677	469.689544799323	470.581243278335	2038.26905206071	1506.81101098042
YCR069W	1713.98773686498	2986.20483840827	1833.59572296659	1887.91761946809	3397.64014319549	3098.78466387759
YCR071C	1830.29653493749	485.561762342808	500.801459091586	2297.77870232341	384.341305025359	626.797044507302
YCR072C	487.521908088372	262.897011325606	543.95669504537	281.230216696051	235.487807792177	693.791656148481
YCR073C	352.408693561023	717.244088946376	496.787018537745	296.410256801803	816.725273178888	1000.37716704879
YCR073W-A	2102.61234359828	2004.67641881531	1482.33217450556	1936.65353770235	2082.37379198166	2175.62162549998
YCR075C	300.174203408698	673.543530335523	309.111922645708	404.268436500573	394.579905364149	353.141088481469
YCR075W-A	110.73711912293	326.020040430171	166.599282984375	139.017209389525	220.523699604714	247.539412504696
YCR076C	406.732563319442	1167.42920860421	838.014465614177	390.68629535332	996.294571428441	959.499098928751
YCR077C	2048.28847383986	1755.65260069949	1928.9386861203	2467.9549414037	1939.03338723859	2377.74096231575
YCR079W	981.311954995024	2004.67641881531	1359.89173761342	898.818164156412	1678.34287092016	1582.88963775938
YCR081W	417.875921218605	235.844284566507	464.671494107023	340.352478160561	251.239500621085	378.122130110384
YCR082W	526.523660735442	951.701054191903	905.256344891003	627.175341211363	1161.68734613198	1444.35840690813
YCR083W	553.685595614651	842.102827834526	507.826730060806	368.315709934316	815.937688537442	756.244260220767
YCR084C	3143.8198473013	2504.11137436791	3013.84124579566	3526.56300141014	2181.60945680378	3056.77109386532
YCR085W	11.8398177678605	12.4858738888151	62.2238285845257	23.9684843775043	8.66343105589948	22.7100378444675
YCR086W	174.114967174419	910.775134223009	1291.64624819814	198.139470854036	580.449880745265	763.057271574107
YCR087W	0.696459868697675	1.38731932097945	10.0361013846009	0.798949479250144	0	0
YCR088W	2537.89976153433	1458.0726063494	1964.0650409664	2817.89481331526	1472.78327950291	1453.44242204592
YCR089W	166.453908618744	436.311926448037	418.505427737858	154.996198974528	526.894125126978	649.50708235177
YCR090C	502.147565331024	470.994909472523	429.545139260919	484.163384425587	308.7331794466	428.084213368212
YCR091W	1120.60392873456	476.544186756441	348.252718045652	1080.97864542545	428.446044946302	356.547594158139
YCR092C	449.21661531	323.245401788212	264.953076553464	466.586495882084	310.308348729491	398.561164170404
YCR093W	2095.6477449113	2881.46222967432	2349.45133413507	1938.25143666085	3385.03878893236	4192.2729860887
YCR094W	422.751140299489	1051.58804530242	1065.83396704462	492.152879218089	763.1695175606	1183.19297169676
YCR095C	353.801613298419	485.561762342808	328.18051527645	407.464234417574	522.956201919751	623.390538830632
YCR095W-A	16.0185769800465	9.71123524685615	17.0613723538216	14.3810906265026	17.326862111799	24.9810416289142
YCR097W	380.963548177628	373.882557003962	291.046940153427	413.056880772325	426.870875663411	522.330870422752
YCR097W_intron	0.696459868697675	0	0	0	0.787584641445408	0
YCR098C	408.821942925535	133.876314474517	160.577622153615	304.399751594305	134.676973687165	321.347035499215
YCR099C	56.4132493645117	52.0244745367294	57.2057778922252	66.312806777762	63.794355957078	89.7046494856465
YCR100C	82.8787243750233	58.9610711416266	61.2202184460656	98.2707859477677	85.8467259175494	99.9241665156569
YCR101C	66.1636875262791	41.6195796293835	61.2202184460656	62.3180593815112	53.5557556182877	63.5881059645089
YCR102C	32.7336138287907	71.4469450304417	51.1841170614647	31.9579791700058	43.3171552794974	72.6721211022959
YCR102W-A	0	1.38731932097945	4.01444055384037	2.39684843775043	3.15033856578163	5.67750946111687
YCR104W	2.08937960609302	7.63025626538698	34.1227447076431	0	15.7516928289082	19.3035321677974
YCR105W	190.830004023163	425.907031540691	375.350191784074	99.868684906268	317.396610502499	414.458190661531
YCR106W	516.076762704977	740.828517403027	335.205786245671	411.458981813824	700.162746244967	773.276788604118
YCR107W	101.683140829861	166.478318517534	81.2924212152674	83.090745842015	159.879682213418	188.49331410908
YDL001W	383.052927783721	378.0445149669	1264.54877445972	420.247426085576	351.262750084652	691.520652364035
YDL002C	549.506836402465	484.868102682318	830.989194644956	663.12806777762	531.61963297565	743.75373940631
YDL003W	812.768666770186	150.52414632627	153.552351184394	507.332919323842	139.402481535837	183.951306540187
YDL004W	7608.8240655221	3672.23424263261	2184.85927142762	8460.07603577978	2539.96046866144	2964.79544059523
YDL005C	1434.01086964851	1827.79320539043	1476.3105136748	1428.52166889926	1968.96160361352	2083.64597222989
YDL006W	424.144060036884	694.353320150215	1024.68595136775	498.54447505209	753.718501863255	1258.1360965835
YDL007C-A	1.39291973739535	427.294350861671	2951.61741721113	0	222.098868887605	1160.48293385229
YDL007W	3557.51700930772	11657.6442541903	7218.96772594344	4041.88541552648	9820.39289418279	12692.6401512729
YDL008W	446.43077583521	1231.93955702975	6336.79441423702	553.67198912035	917.5361072839	4088.94231389637
YDL009C	142.077813214326	442.554863392445	278.000008353445	180.562582310533	458.374261321227	672.217120196237
YDL010W	399.767964632465	1115.40473406748	657.36464069136	495.348677135089	1327.86770547696	1892.88165433636
YDL011C	0.696459868697675	2.08097898146918	2.00722027692018	0	0.787584641445408	3.40650567667012
YDL012C	547.417456796372	783.83541635339	1086.90977995228	700.678693302376	988.418725013987	1289.93014956575
YDL012C_intron	22.2867157983256	7.63025626538698	8.02888110768074	13.5821411472525	21.264785319026	34.0650567667012
YDL013W	672.780233161954	657.58935814426	710.555978029745	710.266087053378	886.820306267529	1054.88125787551
YDL014W	8784.44832388377	1834.72980199532	3977.30697871734	7415.05011692059	1442.85506312799	6103.32267070064
YDL015C	2630.52892407112	1225.00296042485	1144.1155578445	2899.38766019877	913.598184076673	1435.27439177034
YDL016C	169.936207962233	146.362188363332	96.3465732921688	170.975188559531	75.6081255787591	115.821193006784
YDL017W	290.42376524693	1969.99343579082	1497.38632658246	353.135669828564	1498.77357267061	1767.97644619179
YDL018C	342.658255399256	474.463207774972	305.097482091868	369.913608892817	241.000900282295	252.081420073589
YDL019C	2755.195240568	1446.97405178157	1466.27441229019	3746.27410820393	1602.7347453414	1921.26920164195
YDL020C	2920.25622944935	3299.04534528913	2264.14447236597	3826.16905612894	4144.27038328574	5866.00277522595
YDL021W	1837.95759349316	1190.31997740037	1500.39715699784	1668.2065126743	1715.3593490681	1576.07662640604
YDL022C-A	5.5716789495814	11.7922142283253	32.1155244307229	1.59789895850029	18.1144467532444	29.5230491978077
YDL022W	10171.7963823295	5069.26479885891	6207.32870637567	13731.5446998722	7917.58840045068	11209.6746800291
YDL023C	13.9291973739535	6.93659660489725	20.0722027692018	21.5716359397539	14.1765235460173	29.5230491978077
YDL024C	82.1822645063256	250.411137436791	2119.62461242771	20.7726864605037	299.282163749255	689.249648579588
YDL025C	1074.63757740051	412.033838330897	434.56318995322	1347.82777149499	698.587576962076	975.396125419878
YDL026W	0.696459868697675	1.38731932097945	34.1227447076431	0	7.87584641445408	21.5745359522441
YDL027C	709.692606202931	618.744417156835	1129.0614057676	779.774691748141	671.809699152933	1162.75393763673
YDL028C	487.521908088372	918.405390488396	8397.20602849559	610.39740214711	732.453716544229	4238.82856366985
YDL029W	3316.54189473833	2574.86465973786	1470.28885284403	4054.66860719448	2523.42119119109	2319.83036581235
YDL029W_intron	6.96459868697675	2.7746386419589	0	7.1905453132513	1.57516928289082	4.5420075688935
YDL030W	420.661760693396	552.846749410311	1512.44047865936	445.01485994233	496.965908752052	932.24705351539
YDL031W	1858.85138955409	768.574903822616	1350.85924636728	1200.02211783372	793.097733935525	1742.99540456288
YDL032W	0.696459868697675	0	0	0.798949479250144	0	0
YDL033C	437.37679754214	328.10101941164	237.855602815042	723.848228200631	279.59254771312	365.631609295926
YDL034W	6.96459868697675	8.3239159258767	23.0830331845821	12.7831916680023	18.1144467532444	19.3035321677974
YDL035C	737.551000950838	888.578025087338	1273.58126570586	850.881195401403	979.755293958087	1832.70005404853
YDL036C	689.495270010698	597.240967681654	575.068609337633	584.032069331855	421.357783173293	612.035519908399
YDL037C	521.648441654558	194.224704937123	392.411564137896	315.585044303807	66.9446945228596	424.677707691542
YDL039C	1118.51454912847	846.264785797465	1179.24191269061	647.149078192617	153.579005081854	1074.18479004331
YDL040C	2075.45040871907	2085.8345990926	1600.75817084385	2026.93482885762	1483.0218798417	1937.16622813308
YDL041W	1.39291973739535	0.693659660489725	0	0	0	0
YDL042C	382.356467915023	435.618266787547	196.707587138178	309.193448469806	355.988257933324	348.599080912576
YDL043C	294.602524459116	363.477662096616	329.18412541491	270.044923986549	310.308348729491	423.542205799318
YDL044C	555.078515352047	280.238502837849	249.898924476563	772.584146434889	226.036792094832	317.940529822545
YDL045C	611.491764716558	529.26232095366	594.137201968374	736.631419868633	482.001800564589	656.32009370511
YDL045W-A	1185.37469652344	163.703679875575	626.252726399097	1609.88320068904	192.958237154125	399.696666062628
YDL046W	4180.15213192344	8498.02450065963	5309.09763245389	3234.14749200458	5296.50671372037	6408.77267970872
YDL047W	1562.15948548888	1474.72043820116	1282.613756952	1359.0130642045	1691.73180982474	2829.67071542065
YDL048C	1438.8860887294	1189.62631773988	751.703993706609	1127.31771522195	1040.39931134938	1352.38275363804
YDL049C	293.906064590419	529.95598061415	3954.22394553276	199.737369812536	505.629339807952	944.737574329847
YDL050C	41.0911322531628	24.9717477776301	130.469317999812	36.7516760455066	17.326862111799	66.9946116411791
YDL051W	1073.24465766312	434.230947466568	2796.05784574982	697.482895385376	458.374261321227	1606.73517749607
YDL052C	1039.81458396563	276.076544874911	178.642604645896	1030.64482823269	204.772006775806	291.823986301407
YDL053C	1099.01367280493	1446.28039212108	1365.91339844419	1402.156336084	1242.02097955941	2077.96846276877
YDL054C	846.198740467675	12320.7828896185	5632.26009703804	814.928468835147	8577.58432998193	10338.7447286938
YDL055C	5679.63022922954	2103.86975026534	22133.6179935989	6019.28537667059	2039.05663670216	7911.04168312025
YDL056W	709.692606202931	577.818497187941	1628.85925472073	779.774691748141	533.982386899986	902.724004317582
YDL057W	214.509639558884	475.850527095952	278.000008353445	135.821411472525	597.776742857064	503.027338254955
YDL058W	886.59341285214	641.635185952996	874.14443059874	823.716913106899	1124.67086798404	1133.23088843893
YDL059C	151.131791507395	314.921485862335	341.227447076431	78.2970489665141	443.410153133764	818.696864293053
YDL060W	1504.35331638698	532.730619256109	963.465732921688	816.526367793647	514.292770863851	1268.35561361351
YDL061C	2771.21381754805	424.519712219712	843.032516306477	2404.83793254293	821.45078102756	1933.75972245641
YDL062W	12.5362776365581	4.85561762342808	15.0541520769014	4.79369687550087	11.8137696216811	17.0325283833506
YDL063C	900.522610226093	498.741295892112	908.267175306383	530.502454222096	527.681709768423	1299.01416470354
YDL064W	505.629864674512	1174.3658052091	1243.47296155205	459.395950568833	837.990058497914	1062.82977112108
YDL064W_intron	4.87521908088372	4.16195796293835	12.0433216615211	7.98949479250144	5.51309249011785	7.94851324556362
YDL065C	756.355417405675	1426.85792162736	4915.68245817753	1046.62381781769	1620.84919209465	2584.4023067004
YDL066W	3632.03821525837	2090.69021671603	1216.37548781363	4738.5693614326	2843.96814025937	4239.96406556208
YDL067C	3603.48336064177	3247.0208707524	3890.99650680978	4340.69252076603	3125.92344189682	4168.42744635201
YDL068W	2.08937960609302	6.93659660489725	2.00722027692018	3.99474739625072	4.72550784867245	5.67750946111687
YDL069C	120.487557284698	169.252957159493	160.577622153615	109.45607865727	329.21038012418	421.271202014872
YDL070W	3102.72871504814	7515.80242140617	7034.30346046678	4708.2092812211	15680.8102111781	20608.223841962
YDL071C	42.4840519905582	140.812911079414	231.833941984281	49.5348677135089	145.7031586674	214.609857630218
YDL072C	2019.03715935456	2084.44727977162	1449.21303993637	2933.74248780653	2235.16521242207	2415.21252475912
YDL073W	484.736068613582	590.998030737246	1306.70040027504	503.338171927591	682.048299491723	1014.00318975547
YDL074C	933.952683923582	1063.38025953075	1345.84119567498	1058.60806000644	1229.41962529628	1861.08760135411
YDL075W	7312.82862132559	636.779568329568	1358.88812747496	7150.59783928879	977.392540033751	3453.06125425128
YDL075W_intron	44.5734315966512	4.16195796293835	22.079423046122	27.963231773755	8.66343105589948	43.1490719044882
YDL076C	392.106906076791	408.565540028448	4019.45860453267	452.205405255582	406.39367498583	1063.9652730133
YDL077C	550.899756139861	846.958445457955	554.996406568431	558.465685995851	563.910603274912	822.103369969723
YDL078C	6810.68105599456	8304.49345538299	6197.29260499107	6787.07582622998	9662.87596589371	9691.5086501265
YDL079C	1148.46232348247	572.962879564513	4157.95680364016	2276.20706638366	492.24040090338	2177.89262928443
YDL079C_intron	66.1636875262791	13.8731932097945	69.2490995537463	135.821411472525	14.9641081874627	54.5040908267219
YDL080C	350.31931395493	995.401612802756	2447.80512770416	254.065934401546	698.587576962076	1640.80023426278
YDL081C	7565.64355366284	907.306835920561	2057.40078384319	8464.86973265528	1420.80269316752	4147.98841229198
YDL082W	5140.57029085754	357.928384812698	1062.82313662924	4335.89882389053	434.746722077865	1917.86269596528
YDL082W_intron	12.5362776365581	1.38731932097945	8.02888110768074	7.1905453132513	7.87584641445408	11.3550189222337
YDL083C	7011.26149817949	357.234725152209	1131.06862604452	6109.56666782585	428.446044946302	2041.63240221763
YDL083C_intron	64.7707677888838	11.0985545678356	35.1263548461032	25.5663833360046	14.1765235460173	40.8780681200415
YDL084W	3993.50088711247	3756.86072121235	3465.4658081027	4956.68256926789	3548.06880971156	4446.62540994673
YDL085C-A	248.63617312507	354.46008651025	321.155244307229	258.060681797797	538.707894748659	684.707641010694
YDL085W	757.051877274372	4889.60694679207	4357.67522119372	629.572189649114	5004.31281174412	5192.65015313749
YDL086W	527.22012060414	727.648983853722	343.234667353351	701.477642781627	831.68938136635	616.577527477292
YDL087C	189.437084285768	720.018727588335	702.527096922064	197.340521374786	675.74762236016	840.271400245297
YDL088C	1277.30739919154	866.380915951667	4432.94598157823	1496.43237463552	738.754393675792	2122.25303656549
YDL089W	371.213110015861	617.357097835855	1618.82315333613	341.151427639812	454.436338114	810.748351047489
YDL090C	296.691904065209	653.427400181321	425.530698707079	237.287995337293	463.887353811345	512.111353392742
YDL091C	690.888189748093	1333.21386746125	746.685943014308	850.881195401403	1234.9327177864	1117.3338619478
YDL092W	805.80406808321	502.209594194561	423.523478430159	821.320064669148	560.76026470913	677.894629657354
YDL093W	489.611287694465	1120.9540113514	943.393530152486	387.49049743632	997.082156069886	1135.50189222337
YDL094C	29.947774354	54.7991131786883	57.2057778922252	35.9527265662565	40.9544013551612	69.2656154256258
YDL095W	2678.58465501126	3174.88026606147	1944.99644833566	2803.51372268876	2482.46678983592	3208.92834742325
YDL096C	10.4468980304651	4.16195796293835	6.02166083076055	8.78844427175158	11.8137696216811	14.7615245989039
YDL097C	3482.29934348837	8625.65787818973	4228.20951333237	3590.47895975015	6739.36177684835	8243.7437375417
YDL098C	222.170698114558	262.203351665116	330.18773555337	162.186744287779	229.974715302059	291.823986301407
YDL099W	1670.80722500572	1843.74737758169	1125.04696521376	1638.64538194205	1716.14693370954	1858.81659756966
YDL100C	2685.54925369823	5814.25527422488	3133.27085227241	2718.82507788824	4443.55254703499	5703.62600463801
YDL101C	312.014021176558	716.550429285886	294.057770568807	362.723063579565	578.087126820929	598.409497201718
YDL102W	775.159833860512	958.6376507968	1115.01086382916	804.542125604895	891.545814116201	1182.05746980453
YDL103C	1285.66491761591	4170.97553852472	12933.5238543352	1291.90130794748	2340.70155437575	5403.85350509104
YDL104C	541.149317978093	277.46386419589	134.483758553652	482.565485467087	180.356882890998	200.983834923537
YDL105W	160.882229669163	372.495237682982	174.628164092056	140.615108348025	308.7331794466	298.636997654747
YDL106C	690.888189748093	1165.34822962274	2108.58490090465	850.881195401403	1532.63971225276	2457.22609477138
YDL107W	373.302489621954	405.790901386489	837.010855475717	395.479992228821	229.187130660614	752.837754544097
YDL108W	314.103400782651	487.642741324277	716.577638860506	315.585044303807	407.968844268721	717.637195885172
YDL108W_intron	0	4.16195796293835	1.00361013846009	0.798949479250144	2.36275392433622	4.5420075688935
YDL109C	220.777778377163	554.92772839178	1315.73289152118	190.149976061534	373.315120045123	631.339052076196
YDL110C	2254.44059497437	8479.98934948689	5201.71134763866	4061.85915250773	10541.8204257468	9583.63597036528
YDL111C	633.778480514884	561.170665336188	513.848390891567	560.063584954351	604.865004630073	862.981438089764
YDL112W	972.954436570652	588.223392095287	563.025287676111	828.5106099824	1379.84829181235	1448.90041447703
YDL113C	987.580093813303	1098.75690221572	1432.15166758255	1013.86688916843	2149.31848650452	2601.43483508375
YDL114W	18.1079565861395	418.970434935794	14110.7585467489	18.3758380227533	111.049434443802	5702.49050274578
YDL115C	904.70136943828	2311.96764841225	4994.96765911588	1115.3334730332	2278.48236770156	4519.29753104903
YDL116W	739.640380556931	913.549772864968	768.76536606043	870.854932382657	865.555520948503	1006.05467650991
YDL117W	514.683842967582	599.321946663123	470.693154937783	579.238372456355	397.730243929931	571.157451788357
YDL118W	7.66105855567442	0.693659660489725	5.01805069230046	4.79369687550087	1.57516928289082	1.13550189222337
YDL119C	188.74062441707	89.4820962031746	82.2960313537275	111.05397761577	55.9185095426239	69.2656154256258
YDL120W	594.080267999117	353.76642684976	554.996406568431	520.116110991844	387.491643591141	529.143881776092
YDL121C	809.286367426698	210.872536788876	194.700366861258	809.335822480396	397.730243929931	483.723806087157
YDL122W	1835.17175401837	1078.64077206152	5839.00378556081	1988.58525385361	1475.14603342725	5536.70722648117
YDL123W	542.542237715489	1116.79205338846	847.046956860318	692.689198509875	1752.37582721603	1728.23387996398
YDL124W	1055.83316094567	1127.1969482958	677.436843460562	1902.29871009459	1734.26138046279	1771.38295186846
YDL125C	1328.84542947516	3604.25559590461	2515.04700698099	1576.32732256053	4459.3042398639	5402.71800319881
YDL125C_intron	7.66105855567442	11.0985545678356	15.0541520769014	25.5663833360046	15.7516928289082	22.7100378444675
YDL126C	7665.93377475531	18845.3456561849	9626.6284481092	9835.06808956927	18790.981960246	21828.8883761021
YDL127W	394.196285682884	380.125493948369	190.685926307417	326.770337013309	395.367490005595	382.664137679277
YDL128W	1814.97441782614	1353.32999761545	1435.16249799793	2034.92432365012	1622.42436137754	1795.22849160515
YDL129W	183.865405336186	107.517247375907	381.371852614835	164.58359272553	125.22595798982	178.27379707907
YDL130W	4820.8952111253	417.583115614815	838.014465614177	4895.96240884488	667.08419130426	2121.11753467326
YDL130W-A	3493.44270138754	2253.00657727063	1315.73289152118	4227.24169471251	3182.62953608089	2719.52703187498
YDL130W_intron	78.6999651628372	26.3590670986096	51.1841170614647	64.7149078192617	32.2909702992617	90.8401513778699
YDL131W	661.636875262791	1333.90752712174	750.700383568149	711.863986011878	2058.7462527383	2511.7301855981
YDL132W	1544.74798877144	3463.4426848252	2440.77985673494	1951.03462832885	3391.33946606393	4415.9668588567
YDL133C-A	7140.80303375726	1557.26593779943	1098.9531016138	8663.80815298856	4361.64374432467	4436.40589291672
YDL133W	546.024537058977	325.326380769681	737.653451768168	615.191099022611	518.230694071078	694.927158040705
YDL134C	1221.59060969572	1161.87993132029	885.184142121801	1244.76328867172	2080.79862269877	2437.92256260358
YDL135C	1161.69506098772	1418.53400570149	690.483775260543	1426.92376994076	1523.18869655542	1437.54539555479
YDL136W	878.932354296466	147.055848023822	224.808671015061	767.790449559389	289.043563410465	665.404108842897
YDL136W_intron	62.6813881827907	39.5386006479143	70.2527096922064	35.1537770870063	60.6440173912964	162.376770587942
YDL137W	4408.59096885628	5349.50330169676	4390.7943557629	4786.50633018761	6518.83807724364	6815.28235712469
YDL138W	593.383808130419	980.834759932472	1107.98559285994	469.782293799085	1135.69705296428	1854.27459000077
YDL139C	190.133544154465	303.12927163401	264.953076553464	193.345773978535	386.704058949695	362.225103619256
YDL140C	3343.70382961754	2718.45220945923	3020.86651676488	3533.75354672339	5372.11483929913	7125.27437370167
YDL141W	657.458116050605	831.004273266691	656.3610305529	593.619463082857	834.839719932132	1020.81620110881
YDL142C	490.307747563163	472.382228793503	232.837552122741	488.957081301088	472.550784867245	436.032726613776
YDL143W	2794.89345308377	4116.17642534603	2887.38636834968	2724.41772424299	2860.50741772972	4152.53041986088
YDL144C	1284.27199787851	1219.45368314094	483.740086737764	715.858733408129	807.274257481543	923.163038377603
YDL145C	3699.59482252205	2714.2902514963	1788.43326673588	4502.87926505381	2317.07401513239	2935.27239139742
YDL146W	391.410446208093	224.745729998671	543.95669504537	412.257931293074	255.965008469757	533.685889344986
YDL147W	3529.65861455982	11765.1615015662	7508.00744581995	3921.24404415971	10644.2064291347	13521.5565325959
YDL148C	1575.39222299414	577.818497187941	1176.23108227523	926.781395930167	735.604055110011	1731.64038564065
YDL149W	481.950229138791	2078.20434282722	1102.96754216764	520.116110991844	1972.89952682075	2285.76530904565
YDL150W	557.16789495814	885.803386445379	827.978364229576	314.786094824557	492.24040090338	766.463777250777
YDL151C	5.5716789495814	13.8731932097945	13.0469317999812	3.99474739625072	9.45101569734489	9.08401513778699
YDL152W	0.696459868697675	0.693659660489725	2.00722027692018	0	0	3.40650567667012
YDL153C	1551.71258745842	662.444975767688	1121.03252465992	1060.20595896494	625.342205307654	1548.82458099268
YDL154W	238.885734963302	6715.31917320103	4946.79437246979	270.044923986549	4171.04826109488	5167.66911150858
YDL155W	569.007712726	964.186928080718	11678.0075711216	699.879743823126	941.951231168707	4271.75811854433
YDL156W	190.830004023163	342.667872281924	188.678706030497	134.223512514024	277.229793788783	277.062461702503
YDL157C	647.707677888838	404.40358206551	664.389911660581	566.455180788352	372.527535403678	475.775292841594
YDL158C	92.6291625367907	77.6898819748492	114.41155578445	88.683392196766	68.5198638057505	91.9756532700933
YDL159W	319.675079732233	318.389784164784	307.104702368788	353.135669828564	378.040627893796	479.181798518264
YDL159W-A	9.75043816176745	9.71123524685615	5.01805069230046	5.59264635475101	11.8137696216811	13.6260227066805
YDL160C	1468.8338630834	1434.48817789275	2220.98923641218	1742.50881424456	1586.19546787105	2720.6625337672
YDL160C-A	87.753943455907	159.541721912637	205.740078384319	54.3285645890098	141.765235460173	182.815804647963
YDL161W	775.85629372921	570.188240922554	360.296039707173	984.305758436178	793.885318576971	773.276788604118
YDL162C	0.696459868697675	0.693659660489725	7.02527096922064	2.39684843775043	4.72550784867245	7.94851324556362
YDL164C	479.860849532698	663.832295088667	326.17329499953	351.537770870063	530.832048334205	501.891836362731
YDL165W	494.486506775349	892.046323389787	1364.90978830572	507.332919323842	808.849426764434	1079.86229950443
YDL166C	362.855591591489	246.249179473852	279.003618491906	377.903103685318	318.97177978539	367.902613080373
YDL167C	626.813881827907	327.40735975115	763.74731536813	341.950377119062	260.69051631843	543.905406374996
YDL168W	1613.00105590381	1667.5578238173	1992.16612484328	1976.60101166486	2297.38439909625	2291.44281850677
YDL169C	341.961795530558	1817.38831048308	1193.29245462905	338.754579202061	2264.30584415555	2016.65136058871
YDL170W	289.030845509535	978.753780951002	1377.95672010571	262.055429194047	2018.57943602458	3837.996395715
YDL171C	1595.58955918637	8011.07541899584	8699.29268017208	1565.14202985103	26348.6441795561	28963.2467649416
YDL172C	0.696459868697675	0.693659660489725	2.00722027692018	0.798949479250144	2.36275392433622	5.67750946111687
YDL173W	1111.54995044149	926.035646753783	914.288836137144	1215.20215793947	1333.38079796708	1517.03052801043
YDL174C	10621.0129976395	5289.15491123416	1659.97116901299	15044.2186942802	5542.23312185133	3909.53301492508
YDL175C	421.358220562093	448.104140676363	633.277997368318	451.406455776331	497.753493393498	664.268606950674
YDL176W	642.135998939256	1192.40095638184	2036.32497093553	557.666736516601	1056.15100417829	1517.03052801043
YDL177C	139.291973739535	212.259856109856	627.256336537557	103.863432302519	167.755528627872	314.534024145875
YDL178W	3267.09324406079	830.310613606201	561.018067399191	4552.41413276732	811.999765330215	1230.88405117014
YDL179W	344.747635005349	153.298784968229	268.967517107305	408.263183896824	99.2356648221214	210.067850061324
YDL180W	660.940415394093	677.705488298462	1890.80150085881	763.795702163138	431.596383512083	1159.34743196006
YDL181W	4296.46092999596	3115.91919491985	2688.67156093459	5399.30058077247	3006.99816103857	3665.40010809705
YDL182W	1204.17911297828	1322.80897255391	580.086660029933	1725.73087518031	2515.54534477663	2495.83315910698
YDL183C	526.523660735442	379.43183428788	400.440445245577	531.301403701346	341.024149745862	433.761722829329
YDL184C	5507.60464166121	404.40358206551	421.516258153239	7378.29844087508	1238.08305635218	1720.28536671841
YDL185C-A	116.308798072512	118.615801943743	96.3465732921688	117.445573449771	132.314219762828	190.764317893527
YDL185W	5645.50369566335	6466.29535508522	5406.44781588451	6794.26637154323	6542.465616487	9457.59526032848
YDL186W	48.0557309401396	831.004273266691	7755.89915001959	74.3023015702634	166.180359344981	5562.82377000231
YDL187C	0	0	0	0.798949479250144	0.787584641445408	2.27100378444675
YDL188C	945.096041822745	1232.63321669024	1497.38632658246	949.950930828421	1345.9821522302	1972.366786792
YDL189W	541.149317978093	532.036959595619	502.808679368506	530.502454222096	459.161845962673	862.981438089764
YDL190C	1502.96039664958	2035.19744387685	2131.66793408924	1760.08570278807	1957.14783399184	2875.09079110958
YDL191W	2512.13074639251	321.858082467233	594.137201968374	2554.24148516271	500.116247317834	1481.8299693515
YDL191W_intron	36.9123730409768	22.1971091356712	55.198557615305	36.7516760455066	51.1930016939515	98.7886646234335
YDL192W	4042.2530779213	1729.98719326137	2224.00006682756	4743.36305830811	1855.54941524538	3533.68188859914
YDL193W	663.726254868884	8490.39424439424	3633.06870122553	587.227867248856	6491.27261479305	5241.47673450309
YDL194W	874.753595084279	1672.41344144073	1011.63901956777	913.998204262165	1234.14513314495	1522.70803747154
YDL195W	3969.82125157675	4126.58132025338	1799.47297825894	4829.64960206712	3598.47422676407	3723.31070460044
YDL196W	15.3221171113488	11.0985545678356	14.0505419384413	15.9789895850029	15.7516928289082	12.4905208144571
YDL197C	421.358220562093	1071.01051579614	675.429623183642	407.464234417574	780.496379672399	749.431248867427
YDL198C	2461.28917597758	925.341987093293	1199.31411545981	2912.96980134603	1089.229559119	3514.37835643134
YDL199C	511.898003492791	6063.97275200118	2336.40440233509	453.004354734832	3868.61575877984	3875.46795815838
YDL200C	312.014021176558	654.121059841811	398.433224968656	237.287995337293	906.509922303664	772.141286711894
YDL201W	788.392571365768	261.509692004626	1050.77981496772	579.238372456355	175.631375042326	741.482735621863
YDL202W	2198.72380547856	176.88321342488	414.490987184018	3083.14604042631	127.588711914156	254.352423858036
YDL203C	423.447600168186	323.245401788212	984.54154582935	373.109406809817	299.282163749255	512.111353392742
YDL204W	4193.3848694287	2297.40079554197	4467.06872628587	11340.2889084765	3540.19296329711	3642.69007025258
YDL205C	1120.60392873456	643.716164934465	961.458512644768	1558.75043401703	546.583741163113	956.092593252081
YDL206W	563.436033776419	428.68167018265	390.404343860976	460.993849527333	495.390739469161	660.862101274004
YDL207W	876.842974690373	767.187584501636	979.52349513705	941.16248655667	942.738815810153	1100.30133356445
YDL208W	1937.55135471693	520.938405027784	1379.96394038263	1462.87649650701	533.982386899986	1433.0033879859
YDL209C	291.120225115628	659.670337125729	527.898932830008	308.394498990556	522.956201919751	618.848531261739
YDL210W	97.5043816176745	3011.87024584639	924.324937521745	15.9789895850029	3194.44330570257	2876.22629300181
YDL211C	68.2530671323721	376.657195645921	139.501809245953	98.2707859477677	239.425730999404	222.558370875781
YDL212W	2524.66702402907	1051.58804530242	1062.82313662924	2853.84753988151	1169.56319254643	1593.10915478939
YDL213C	1124.08622807805	658.283017804749	717.581248998966	874.050730299658	550.52166437034	1192.27698683454
YDL214C	508.415704149303	367.639620059554	9460.02916512483	604.005806313109	403.243336420049	3356.54359341229
YDL215C	12310.6246391001	8344.0320560309	19320.4987754952	17444.2629299476	7946.72903218416	15856.1484230072
YDL216C	284.852086297349	715.856769625397	322.158854445689	305.198701073555	619.04152817609	530.279383668316
YDL217C	722.228883839489	305.903910275969	530.909763245389	914.797153741415	303.220086956482	488.265813656051
YDL218W	48.7521908088372	117.228482622764	7241.04714898956	35.9527265662565	96.0853262563397	151.021751665709
YDL219W	240.278654700698	234.456965245527	136.490978830572	223.70585419004	207.922345341588	246.403910612472
YDL220C	369.820190278465	502.209594194561	315.133583476469	356.331467745564	544.220987238777	589.325482063931
YDL221W	62.6813881827907	93.6440541661129	60.2166083076055	60.720160423011	100.810834105012	121.498702467901
YDL222C	4974.81284210749	2036.58476319783	7160.75833791276	5301.02979482471	1975.26228074508	2294.84932418344
YDL223C	5920.60534379893	6404.55964530163	8911.05441938716	5102.09137449142	10212.6100456226	14461.7520993569
YDL224C	773.766914123117	2455.55519813363	2455.83400881184	887.63287144691	2538.38529937855	3279.3294647411
YDL225W	1101.79951227972	1458.0726063494	2524.07949822713	1367.002558997	1600.37199141707	2641.17740131157
YDL226C	1116.42516952237	1360.96025388084	3199.50912141077	1258.34542981898	868.705859514285	2357.30192825572
YDL227C	151.131791507395	135.957293455986	194.700366861258	78.2970489665141	110.261849802357	160.105766803496
YDL228C	41.7875921218605	9.01757558636643	13.0469317999812	43.1432718795078	3.93792320722704	26.1165435211376
YDL229W	4755.42798346772	507.065211817989	1400.03614315183	4537.23409266157	541.85823331444	3049.95808251198
YDL230W	486.825448219675	982.915738913941	1771.37189438206	529.703504742846	801.761164991425	1211.58051900234
YDL231C	1740.45321187549	1820.16294912504	2742.86650841143	1847.17119602633	2503.73157515495	3481.44880155686
YDL232W	242.368034306791	273.301906232952	309.111922645708	267.648075548798	303.220086956482	330.431050637002
YDL233W	698.549248303768	1509.40342122564	1169.20581130601	792.557883416143	1316.05393585528	1853.13908810855
YDL234C	3650.84263171321	2332.08377856646	1657.96394873607	4931.11618593189	4564.05299717614	8976.14245802577
YDL235C	666.512094343675	633.311270027119	1968.07948152024	706.271339657127	752.93091722181	1756.62142726956
YDL236W	1608.82229669163	995.401612802756	5029.09040382352	1744.10671320306	966.366355053515	2447.00657774137
YDL237W	1095.53137346144	1110.54911644405	577.075829614553	1058.60806000644	1069.53994308286	1050.33925030662
YDL238C	396.982125157675	1185.46435977694	370.332141091774	417.850577647825	2124.11577797826	1536.33406017822
YDL239C	200.58044218493	3965.65227901976	20143.4590890325	170.975188559531	1920.1313558439	10177.5034599981
YDL240C-A	1.39291973739535	2.08097898146918	14.0505419384413	0	5.51309249011785	15.8970264911272
YDL240W	233.314056013721	242.780881171404	240.866433230422	309.992397949056	391.429566798368	491.672319332721
YDL241W	300.870663277396	122.777759906681	1132.07223618298	320.378741179308	122.863204065484	1137.77289600782
YDL242W	25.0725552731163	20.8097898146918	26.0938635999624	15.1800401057527	26.7778778091439	52.2330870422752
YDL243C	62.6813881827907	92.9503945056232	60.2166083076055	86.2865437590156	77.9708795030953	84.0271400245297
YDL244W	32.037153960093	56.1864324996677	32.1155244307229	5.59264635475101	13.3889389045719	21.5745359522441
YDL245C	4.17875921218605	4.85561762342808	13.0469317999812	1.59789895850029	0.787584641445408	10.2195170300104
YDL247W-A	0	2.08097898146918	6.02166083076055	0	4.72550784867245	0
YDL248W	15.3221171113488	297.579994350092	80.2888110768073	11.185292709502	341.024149745862	257.758929534706
YDR001C	3645.27095276363	5816.33625320635	4027.48748564035	5102.09137449142	8494.88794263017	10762.2869344931
YDR002W	3605.57274024786	4222.30635340096	6591.71138940588	4138.55830251575	4244.2936327493	9113.5381869848
YDR003W	622.635122615721	871.236533575095	805.898941183454	1037.83537354594	1341.25664438153	1462.52643718371
YDR003W-A	173.418507305721	288.562418763726	258.931415722704	291.616559926303	357.563427216215	379.257632002607
YDR004W	630.992641040093	1417.14668638051	819.949483121895	726.245076638381	1413.71443139451	1397.80282932697
YDR005C	936.738523398373	1468.47750125675	984.54154582935	1204.81581470922	2386.38146357958	2853.51625515734
YDR005C_intron	2.7858394747907	0.693659660489725	2.00722027692018	0.798949479250144	1.57516928289082	6.81301135334024
YDR006C	1916.657558656	1652.99097094702	1252.50545279819	2088.45393875988	2064.25934522841	3155.55975848876
YDR007W	482.646689007489	613.888799533407	308.108312507248	1514.80821265827	1345.19456758876	1311.504685518
YDR008C	50.8415704149303	27.0527267590993	11.039711523061	74.3023015702634	33.8661395821525	47.6910794733817
YDR009W	736.85454108214	272.608246572462	144.519859938253	913.199254782915	385.91647430825	598.409497201718
YDR010C	95.4150020115814	35.376642684976	24.0866433230422	129.429815638523	83.4839719932132	133.989223282358
YDR011W	6339.17772488624	1539.92444628719	1671.01088053605	5775.60578549929	2470.65302021424	3904.99100735618
YDR012W	2702.26429054698	757.47634925478	973.501834306289	2276.20706638366	578.087126820929	1732.77588753287
YDR013W	155.310550719581	406.484561046979	215.77617976892	127.032967200773	304.795256239373	392.883654709287
YDR014W	220.081318508465	511.920829441417	223.8050608766	230.896399503292	471.763200225799	431.490719044882
YDR014W-A	4.17875921218605	2675.44531050887	1556.5993247516	3.19579791700058	1554.69208221323	1798.63499728182
YDR016C	144.863652689116	314.227826201846	214.77256963046	184.557329706783	327.63521084129	361.089601727033
YDR017C	1367.15072225354	2280.05930402973	1464.26719201327	1697.76764340656	3548.85639435301	3447.38374479016
YDR018C	300.174203408698	5097.70484493899	1985.14085387406	200.536319291786	2621.86927137176	2307.3398449979
YDR019C	2458.50333650279	4705.09347710181	2224.00006682756	5114.87456615942	7092.98728085734	9302.03150109388
YDR020C	186.651244810977	229.601347622099	177.638994507436	183.758380227533	259.902931676985	322.482537391438
YDR021W	279.976867216465	453.65341796028	565.032507953032	147.805653661277	383.553720383914	707.417678855162
YDR022C	261.868910630326	545.910152805414	300.079431399567	172.573087518031	656.058006324025	661.997603166227
YDR023W	5968.66107473907	1948.48998631564	2729.81957661145	5734.06041257828	1754.73858114037	3759.64676515159
YDR024W	49.4486506775349	22.8907687961609	30.1083041538028	40.7464234417574	30.7158010163709	34.0650567667012
YDR025W	4577.13425708112	467.526611170075	1078.8808988446	3917.24929676346	652.120083116797	2177.89262928443
YDR025W_intron	38.3052927783721	6.93659660489725	27.0974737384225	38.3495750040069	12.6013542631265	40.8780681200415
YDR026C	618.456363403535	753.314391291842	906.259955029463	567.254130267602	897.846491247765	1348.97624796137
YDR027C	862.913777316419	1394.94957724484	1060.81591635232	1228.78429908672	2211.5376731787	2528.76271398145
YDR028C	2253.74413510568	1939.47241072927	2894.4116393189	2588.59631277047	2776.23586109506	3990.15364927294
YDR029W	83.575184243721	60.3483904626061	103.371844261389	114.249775532771	143.340404743064	181.68030275574
YDR030C	321.067999469628	937.134201321619	391.407953999436	238.086944816543	885.245136984638	666.539610735121
YDR031W	1202.08973337219	126.93971786962	79.2852009383473	1009.87214177218	124.438373348374	149.886249773485
YDR032C	3401.50999871944	2943.89159911839	2282.20945485825	3378.75734774886	3586.66045714239	2819.45119839064
YDR033W	5889.96110957624	5352.27794033872	2005.21305664326	4724.98722028535	2057.1710834554	1685.08480805949
YDR034C	536.970558765907	839.328189192568	891.205802952561	442.61801150458	1345.9821522302	1809.99001620406
YDR034C-A	3.48229934348837	0.693659660489725	7.02527096922064	4.79369687550087	11.8137696216811	13.6260227066805
YDR034C-D	16.0185769800465	22.8907687961609	40.1444055384037	7.1905453132513	37.0164781479342	35.2005586589246
YDR034W-B	36.2159131722791	1335.98850610321	1434.15888785947	47.9369687550086	2054.02074488962	2532.16921965812
YDR035W	1505.74623612437	1960.97586020445	1987.14807415098	2079.66549448813	4123.00559796671	8615.05285629874
YDR036C	177.597266517907	140.812911079414	206.743688522779	305.997650552805	141.765235460173	241.861903043579
YDR037W	1220.19768995833	547.991131786883	728.620960522027	1102.5502813652	1156.17425364186	2796.74116054617
YDR038C	13.9291973739535	83.9328189192568	60.2166083076055	15.1800401057527	137.827312252946	271.384952241386
YDR040C	239.582194832	708.22651336001	592.129981691454	253.266984922296	2392.68214071115	3263.43243824998
YDR041W	2149.27515480102	759.557328236249	1247.48740210589	3293.26975346909	1491.6853108976	2278.95229769231
YDR042C	46.6628112027442	1163.96091030176	98017.5841727049	45.5401203172582	187.445144664007	33189.584807797
YDR043C	979.919035257628	597.240967681654	1115.01086382916	940.36353707742	917.5361072839	2132.4725535955
YDR044W	904.004909569582	3133.95434609258	2076.46937647393	838.896953212651	6611.7730649342	7142.30690208502
YDR045C	126.755696102977	149.830486665781	156.563181599774	101.466583864768	116.56252693392	274.791457918056
YDR046C	3276.14722235386	557.702367033739	593.133591829914	3259.71387534059	437.109476002201	931.111551623167
YDR047W	2415.32282464354	1823.63124742749	1195.29967490597	2402.44108410518	1416.86476996029	1598.78666425051
YDR048C	0	0.693659660489725	2.00722027692018	0.798949479250144	3.15033856578163	2.27100378444675
YDR049W	516.076762704977	542.441854502965	383.379072891755	491.353929738839	430.808798870638	616.577527477292
YDR050C	34587.5899992639	14894.2602300354	5886.17346206844	33199.5466607605	29162.6841034406	21507.5413406029
YDR051C	926.291625367907	712.388471322948	379.364632337915	897.220265197912	785.221887521071	749.431248867427
YDR052C	504.236944937117	3298.35168562864	2687.66795079613	576.042574539354	2846.3308941837	3373.57612179564
YDR053W	1.39291973739535	10.4048949073459	11.039711523061	4.79369687550087	12.6013542631265	9.08401513778699
YDR054C	1905.51420075684	3036.84199362402	3478.51273990268	2165.95203824714	4116.70492083515	6437.16022701431
YDR055W	2824.84122743777	2668.50871390397	1214.36826753671	2296.97975284416	2321.79952298106	2969.33744816412
YDR056C	1661.75324671265	1502.46682462075	1016.65707026007	1444.50065848426	1449.15574025955	1314.91119119467
YDR057W	715.96074502121	882.335088142931	450.620952168581	715.059783928879	735.604055110011	733.5342223763
YDR058C	283.459166559954	447.410481015873	612.202184460656	223.70585419004	250.45191597964	382.664137679277
YDR059C	919.327026680931	7601.8162193069	11223.3721783992	961.136223537923	7743.53219469125	11492.4146511928
YDR059C_intron	3.48229934348837	11.0985545678356	22.079423046122	1.59789895850029	10.2386003387903	22.7100378444675
YDR060W	2241.20785746912	1102.22520051817	1615.81232292075	1557.15253505853	1119.94536013537	2823.99320595953
YDR061W	1557.9807262767	1000.95089008667	720.592079414346	2292.18605596866	952.977416148943	1305.82717605688
YDR062W	1993.26814421275	2551.28023128121	2060.41161425857	2633.33748360847	2343.06430830009	3421.26720126903
YDR063W	754.962497668279	575.737518206472	409.472936491717	572.846776622353	373.315120045123	468.962281488253
YDR064W	10307.6060567256	1137.60184320315	2752.90260979603	9278.20030253192	2122.54060869537	7080.98979990496
YDR064W_intron	330.818437631396	67.2849870675034	479.725646183924	412.257931293074	129.951465838492	658.591097489557
YDR065W	236.099895488512	433.537287806078	3046.96038036484	216.515308876789	215.798191756042	2131.33705170327
YDR066C	149.042411901302	235.844284566507	876.15165087566	151.800401057527	137.827312252946	679.030131549578
YDR067C	431.805118592558	448.797800336852	378.361022199455	457.798051610333	468.612861660018	800.528834017479
YDR068W	715.264285152512	1065.46123851222	1351.86285650574	769.388348517889	913.598184076673	1295.60765902687
YDR069C	652.582896969721	525.100362990722	541.94947476845	709.467137574128	732.453716544229	944.737574329847
YDR070C	711.085525940326	2455.55519813363	1831.58850268967	822.917963627649	4756.22364968882	3598.40549645587
YDR071C	1814.27795795744	1568.36449236727	1275.58848598278	1977.39996114411	1712.20901050232	1970.09578300755
YDR072C	3100.63933544205	1411.59740909659	2362.49826593506	3978.76840666572	1902.01690909066	3730.12371595378
YDR073W	373.998949490651	356.541065491719	474.707595491623	497.74552557284	538.707894748659	733.5342223763
YDR074W	7043.29865213959	2339.02037517135	1754.31052202824	13356.0384446247	4345.89205149576	3590.45698321031
YDR075W	177.597266517907	527.875001632681	608.187743906816	172.573087518031	521.38103263686	925.43404216205
YDR076W	231.224676407628	356.541065491719	221.79784059968	211.721612001288	557.609926143349	472.368787164924
YDR077W	44040.6397970975	50879.2424372609	21552.5277234305	46461.3090668336	63438.3676991447	76960.9117492236
YDR078C	136.506134264744	491.111039626725	285.025279322666	106.260280740269	374.102704686569	384.935141463724
YDR079C-A	193.615843497954	143.587549721373	142.512639661333	125.435068242273	150.428666516073	190.764317893527
YDR079W	562.043114039024	251.79845675777	189.682316168957	627.175341211363	268.566362732884	223.693872768005
YDR080W	481.950229138791	801.870567526122	644.317708891379	479.369687550086	594.626404291283	690.385150471811
YDR081C	783.517352284884	624.293694440753	775.790637029651	845.288549046653	708.038592659421	1068.50728058219
YDR082W	178.990186255302	249.023818115811	717.581248998966	236.489045858043	258.327762394094	559.802432866123
YDR083W	1147.06940374507	457.121716262729	849.054177137238	659.133320381369	342.599319028752	951.550585683187
YDR084C	1063.49421950135	663.138635428177	509.833950337727	953.146728745422	550.52166437034	541.634402590549
YDR085C	430.412198855163	2618.56521834871	1501.4007671363	656.736471943619	2335.18846188563	2406.12850962133
YDR086C	1259.89590247409	1451.13600974451	1410.07224453643	1543.57039391128	2040.63180598505	2549.20174804147
YDR087C	710.389066071628	609.726841570469	591.126371552994	691.091299551375	679.685545567387	932.24705351539
YDR088C	487.521908088372	332.262977374578	424.527088568619	493.750778176589	400.092997854267	485.994809871604
YDR089W	314.103400782651	504.29057317603	1664.98921970529	383.495750040069	541.070648672995	2026.87087761872
YDR090C	541.845777846791	2489.54452149762	935.364649044806	559.264635475101	2787.2620460753	2402.72200394466
YDR091C	1559.37364601409	1145.92575912903	1579.68235793618	1469.26809234102	1023.07244923758	1998.48333031314
YDR092W	598.95548708	2332.77743822695	1312.7220611058	510.528717240842	2117.02751620526	2696.81699403051
YDR092W_intron	56.4132493645117	73.5279240119109	58.2093880306853	37.5506255247568	85.059141276104	111.279185437891
YDR093W	1743.23905135028	935.746882000639	990.563206660111	1653.8254220478	1265.64851880277	1630.58071723276
YDR095C	2.7858394747907	2.7746386419589	8.02888110768074	6.39159583400115	14.1765235460173	10.2195170300104
YDR096W	1214.62601100874	1360.96025388084	9153.9280728945	2004.56424343861	916.748522642454	5242.61223639532
YDR097C	722.925343708186	1196.56291434478	729.624570660487	659.133320381369	1373.54761468079	1124.14687330114
YDR098C	1213.23309127135	1142.45746082658	890.202192814101	1521.19980849227	1060.87651202696	1397.80282932697
YDR098C-B	4.87521908088372	7.63025626538698	11.039711523061	1.59789895850029	3.15033856578163	4.5420075688935
YDR099W	4549.97232220191	16846.2185146535	9695.87754766295	5720.47827143103	19481.6936907936	20892.0993150179
YDR100W	1087.17385503707	1546.1673832316	906.259955029463	1349.42567045349	1034.09863421782	859.574932413094
YDR101C	1954.96285143437	740.134857742537	1505.41520769014	1268.73177304923	743.479901524465	2199.46716523668
YDR102C	5.5716789495814	6.24293694440753	48.1732866460844	7.1905453132513	18.1144467532444	43.1490719044882
YDR103W	105.165440173349	307.291229596948	1909.87009348955	57.5243625060104	181.932052173889	755.108758328544
YDR104C	456.181213996977	1496.22388767634	9141.88475123298	409.861082855324	1197.12865499702	3966.30810953625
YDR105C	660.940415394093	590.304371076756	1704.13001510524	785.367338102892	553.672002936122	1186.59947737343
YDR106W	85.664563849814	106.823587715418	448.613731891661	68.7096552155124	100.810834105012	317.940529822545
YDR107C	344.051175136651	568.107261941085	647.328539306759	262.055429194047	417.419859966066	430.355217152659
YDR108W	215.902559296279	505.67789249701	523.884492276168	230.097450024042	458.374261321227	567.750946111687
YDR109C	357.980372510605	818.518399377876	866.115549491059	414.654779730825	1194.76590107268	1591.97365289717
YDR110W	343.354715267954	351.685447868291	415.494597322478	298.008155760304	534.769971541432	919.756532700933
YDR111C	350.31931395493	1598.88551742882	931.350208490965	393.083143791071	1694.09456374907	1744.1309064551
YDR112W	11.8398177678605	18.0351511727329	16.0577622153615	13.5821411472525	33.0785549407071	15.8970264911272
YDR113C	280.673327085163	3207.48227010449	10321.1266639236	368.315709934316	2111.51442371514	5811.49868439923
YDR114C	2.7858394747907	4.16195796293835	28.1010838768826	4.79369687550087	14.1765235460173	24.9810416289142
YDR115W	699.942168041163	217.115473733284	814.931432429595	796.552630812394	163.030020779199	384.935141463724
YDR116C	3113.8720729473	251.104797097281	795.862839798853	3969.18101291472	211.860268548815	560.937934758347
YDR117C	401.857344238558	614.582459193897	2445.79790742724	463.390697965084	446.560491699546	1400.07383311142
YDR118W	173.418507305721	1039.10217141361	4194.08676862472	178.964683352032	699.375161603522	2100.67850061324
YDR118W-A	0.696459868697675	26.3590670986096	83.2996414921876	1.59789895850029	8.66343105589948	38.6070643355947
YDR119W	1087.87031490577	630.53663138516	1314.72928138272	1226.38745064897	482.001800564589	956.092593252081
YDR119W-A	3339.52507040535	6764.5690090958	5391.39366380761	4132.965656161	7732.50600971101	4331.93971883217
YDR120C	1489.72765914433	632.617610366629	1024.68595136775	1447.69645640126	886.032721626084	1437.54539555479
YDR121W	332.907817237489	1252.05568718395	764.75092550659	373.908356289067	1059.30134274407	1062.82977112108
YDR122W	1406.15247490061	1851.37763384708	2258.12281153521	1600.29580693804	1905.16724765644	2846.703243804
YDR123C	358.676832379303	432.149968485099	374.346581645614	279.63231773755	898.63407588921	1197.95449629566
YDR124W	231.224676407628	335.037616016537	195.703976999718	207.726864605037	359.138596499106	291.823986301407
YDR125C	339.175956055768	298.273654010582	182.657045199737	286.822863050802	261.478100959875	236.184393582462
YDR126W	210.330880346698	212.259856109856	161.581232292075	154.996198974528	386.704058949695	633.610055860643
YDR127W	3321.41711381921	1759.12089900194	1996.18056539712	4422.18536764955	3155.0640736303	8339.12589648846
YDR128W	1007.77743000554	1678.65637838514	922.317717244824	983.506808956927	1753.95099649892	1867.90061270745
YDR129C	6194.31407219712	3426.67872281924	2832.18781073438	7833.69964404766	4972.02184144486	7425.04687324864
YDR129C_intron	4.17875921218605	2.08097898146918	1.00361013846009	6.39159583400115	5.51309249011785	3.40650567667012
YDR130C	327.336138287907	1036.32753277165	994.577647213951	401.871588062823	1099.46815945779	1321.72420254801
YDR131C	167.150368487442	521.632064688273	347.249107907192	165.38254220478	399.305413212822	548.44741394389
YDR132C	314.103400782651	782.44809703241	1292.6498583366	333.16193284731	637.155974929335	995.835159479899
YDR133C	2557.40063785786	5780.95961052137	86097.7065582144	2704.44398726174	2499.79365194772	41868.2257700602
YDR134C	5977.71505303214	12001.0057861327	195059.659290827	6431.54330796366	6215.61799028716	93849.2313922619
YDR135C	2199.42026534726	826.148655643263	835.003635198796	2837.86855029651	1572.80652896648	2047.30991167874
YDR136C	26.4654750105116	9.01757558636643	19.0685926307417	25.5663833360046	27.5654624505893	43.1490719044882
YDR137W	534.881179159814	399.547964442082	265.956686691924	626.376391732113	462.312184528454	530.279383668316
YDR138W	518.862602179768	526.487682311702	493.776188122365	617.587947460361	701.737915527858	982.209136773218
YDR139C	277.887487610372	263.590670986096	211.761739215079	242.880641692044	259.902931676985	273.655956025833
YDR139C_intron	3.48229934348837	9.71123524685615	5.01805069230046	1.59789895850029	7.08826177300867	4.5420075688935
YDR140W	371.213110015861	981.528419592961	562.021677537651	491.353929738839	1122.30811405971	1067.37177868997
YDR141C	1118.51454912847	1727.90621427991	950.418801121707	1176.85258293546	1805.14399819287	1866.76511081523
YDR142C	500.05818572493	998.176251444715	1006.62096887547	464.988596923584	966.366355053515	1043.52623895328
YDR143C	456.181213996977	697.127958792174	892.209413091022	427.437971398827	714.339269790985	1111.65635248668
YDR144C	474.985630451814	291.337057405685	186.671485753577	451.406455776331	296.131825183473	285.010974948067
YDR145W	1404.75955516321	2307.80569044932	1635.88452568995	1465.27334494476	1994.95189678122	2225.58370875781
YDR146C	256.297231680744	155.379763949698	672.418792768261	218.91215731454	158.304512930527	300.908001439194
YDR147W	308.53172183307	783.83541635339	2844.2311323959	411.458981813824	909.660260869446	1948.52124705531
YDR148C	9482.30111231884	11221.3323277423	17821.1052286358	11511.2640970361	6894.5159512131	14633.2128850826
YDR149C	2.08937960609302	2.08097898146918	5.01805069230046	2.39684843775043	5.51309249011785	5.67750946111687
YDR150W	2323.39012197544	1742.47306715019	3327.97121913366	2466.3570424452	3835.53720383913	5142.68806987966
YDR151C	495.182966644047	463.364653207136	731.631790937407	691.890249030625	437.109476002201	889.097981610902
YDR152W	1071.15527805702	520.938405027784	702.527096922064	845.288549046653	502.47900124217	842.542404029743
YDR153C	1585.83912102461	1569.75181168825	1062.82313662924	1750.49830903707	1694.88214839052	2070.01994952321
YDR154C	616.366983797442	405.097241726	458.649833276262	929.178244367918	623.767036024763	692.656154256258
YDR155C	5747.18683649321	3548.76282306543	4042.54163771725	8253.94707013324	6168.36291180043	6638.14406193784
YDR156W	540.452858109396	286.481439782257	322.158854445689	400.273689104322	265.416024167102	542.769904482773
YDR157W	56.4132493645117	25.6654074381198	33.119134569183	35.9527265662565	41.7419859966066	46.5555775811583
YDR158W	3748.34701333089	1827.79320539043	2534.11559961173	5238.7117354432	3027.47536171615	8786.51364202447
YDR159W	759.837716749163	446.023161694893	686.469334706703	715.059783928879	580.449880745265	776.683294280788
YDR160W	495.879426512744	1193.78827570282	3379.15533619513	434.628516712078	905.722337662219	1892.88165433636
YDR161W	982.704874732419	746.377794686944	604.173303352975	707.869238615628	760.806763636264	1090.08181653444
YDR162C	559.953734432931	840.715508513547	984.54154582935	618.386896939612	923.049199774018	1187.73497926565
YDR163W	526.523660735442	885.109726784889	1000.59930804471	416.252678689325	964.791185770624	1162.75393763673
YDR164C	766.105855567442	801.176907865633	512.844780753107	635.963785483115	650.544913833907	771.005784819671
YDR165W	1212.53663140265	450.185119657832	1155.15526936757	810.933721438896	328.422795482735	1095.75932599556
YDR166C	926.291625367907	1933.92313344535	1521.4729699055	1035.43852510819	1871.30110807429	2098.4074968288
YDR167W	788.392571365768	904.532197278602	824.967533814195	864.463336548656	776.558456465172	1038.98423138439
YDR168W	1387.34805844577	3344.13322322097	6708.13016546725	1606.68740277204	3070.79251699564	5172.21111907747
YDR169C	991.062393156791	2109.41902754925	1777.39355521282	1223.99060221122	2026.45528243903	2562.82777074816
YDR169C-A	35.5194533035814	8.3239159258767	18.0649824922817	29.5611307322553	29.9282163749255	22.7100378444675
YDR170C	2354.73081606684	2219.01725390663	1490.36105561324	2314.55664138767	2571.46385431926	2912.56235355295
YDR170W-A	7.66105855567442	10.4048949073459	5.01805069230046	0.798949479250144	7.08826177300867	11.3550189222337
YDR171W	7931.98144459782	6822.14276091645	3954.22394553276	12569.8721570425	6254.20963771798	9229.35937999158
YDR172W	4875.91554075242	3409.337231307	4856.46946000838	4256.80282544477	3526.80402439254	6904.98700661034
YDR173C	266.744129711209	812.275462433468	1126.05057535222	306.796600032055	1060.08892738552	1582.88963775938
YDR174W	2028.78759751633	755.395370273311	1135.08306659836	2632.53853412922	737.179224392901	1412.56435392588
YDR175C	2813.00140966991	493.885678268684	1398.02892287491	4353.47571243404	400.092997854267	827.78087943084
YDR176W	972.954436570652	1170.89750690666	1957.03976999718	1111.33872563695	1412.92684675306	1945.11474137864
YDR177W	1670.80722500572	1830.56784403238	15592.087111116	1800.83212622983	1605.09749926574	5584.39830595455
YDR178W	7053.74555017005	9729.96405768938	6632.85940508275	8897.10140092961	5654.07014093658	7322.85170294854
YDR179C	103.772520435954	254.573095399729	405.458495937877	109.45607865727	356.77584257477	379.257632002607
YDR179W-A	134.416754658651	516.082787404356	267.963906968845	110.25502813652	576.511957538038	600.680500986165
YDR180W	316.889240257442	7583.08740847368	3258.72211957992	389.88734587407	6011.6335681528	5525.35220755894
YDR181C	720.835964102093	905.919516599581	1619.82676347459	685.498653196624	910.447845510891	1469.33944853705
YDR182W	798.839469396233	1251.36202752346	865.111939352599	969.125718330425	1050.63791168817	1160.48293385229
YDR182W-A	21.5902559296279	33.2956637035068	157.566791738234	15.1800401057527	33.0785549407071	81.7561362400829
YDR183C-A	34.1265335661861	25.6654074381198	97.3501834306289	26.3653328152548	20.4772006775806	71.5366192100726
YDR183W	166.453908618744	426.600691201181	1825.56684185891	148.604603140527	256.752593111203	965.176608389868
YDR184C	258.386611286837	79.0772012958287	187.675095892037	176.567834914282	46.467493845279	214.609857630218
YDR185C	207.545040871907	307.291229596948	324.16607472261	285.224964092301	261.478100959875	412.187186877085
YDR186C	2078.93270806256	2674.75165084838	3437.36472422581	1909.48925540784	4293.91146516036	6881.14146687365
YDR187C	36.2159131722791	25.6654074381198	30.1083041538028	38.3495750040069	61.4316020327418	91.9756532700933
YDR188W	3864.6558114034	3500.90030649164	2228.0145073814	3377.15944879036	3225.15910671894	3969.71461521292
YDR189W	1063.49421950135	1324.19629187489	2247.08310001215	1052.21646417244	1173.50111575366	2072.29095330766
YDR190C	1708.4160579154	1082.10907036397	1623.84120402843	1625.06324079479	1116.79502156959	1706.65934401173
YDR191W	100.986680961163	353.76642684976	1947.00366861258	96.6728869892674	233.125053867841	1329.67271579357
YDR192C	226.349457326744	523.713043669743	388.397123584056	198.139470854036	470.975615584354	438.303730398222
YDR193W	1.39291973739535	4.85561762342808	2.00722027692018	0.798949479250144	7.08826177300867	7.94851324556362
YDR194C	6606.61831446614	1161.1862716598	1407.06141412105	10573.2974083964	1462.54467916412	2281.22330147676
YDR194W-A	0	0	1.00361013846009	0.798949479250144	3.93792320722704	4.5420075688935
YDR195W	627.510341696605	750.539752649883	1039.74010344466	596.016311520608	1056.93858881974	1262.67810415239
YDR196C	828.787243750233	1159.79895233882	7070.43342545135	799.748428729394	820.663196386115	2340.26939987237
YDR197W	585.722749574745	319.777103485763	768.76536606043	794.954731853893	186.657560022562	504.162840147178
YDR198C	201.276902053628	237.231603887486	256.924195445784	166.98044116328	245.726408130967	353.141088481469
YDR199W	18.1079565861395	50.6371552157499	35.1263548461032	17.5768885435032	22.0523699604714	46.5555775811583
YDR200C	488.21836795707	1013.43676397549	875.1480407372	453.803304214082	960.065677921952	1129.82438276226
YDR201W	247.939713256372	599.321946663123	708.548757752825	273.240721903549	452.861168831109	535.956893129433
YDR202C	456.877673865675	809.500823791509	1460.25275145943	502.539222448341	715.914439073876	1228.61304738569
YDR203W	0.696459868697675	2.7746386419589	2.00722027692018	0.798949479250144	0.787584641445408	2.27100378444675
YDR204W	975.043816176745	2282.83394267169	3854.86654182521	926.781395930167	1533.42729689421	2221.04170118892
YDR205W	617.06344366614	908.00049558105	438.57763050706	661.530168819119	878.944459853075	909.537015670923
YDR206W	977.133195782838	1340.15046406615	1277.5957062597	830.90745842015	1448.3681556181	1951.92775273198
YDR207C	375.391869228047	1332.52020780076	1735.2419293975	463.390697965084	935.650554037144	1304.69167416466
YDR208W	1207.66141232177	2283.52760233218	3495.5741122565	1196.02737043747	1609.82300711441	2896.66532706183
YDR209C	217.295479033675	172.721255461942	180.649824922817	286.023913571552	235.487807792177	411.051684984861
YDR210C-D	17.4114967174419	36.7639620059554	26.0938635999624	17.5768885435032	57.4936788255148	44.2845737967116
YDR210W-B	1.39291973739535	0.693659660489725	2.00722027692018	1.59789895850029	0	2.27100378444675
YDR211W	1370.63302159702	1486.51265242948	1197.30689518289	1267.13387409073	1502.71149587784	2594.62182373041
YDR212W	2586.65195234316	2662.26577695957	1877.75456905883	2169.14783616414	1950.84715686027	2875.09079110958
YDR213W	445.734315966512	824.761336322283	1046.76537441388	433.829567232828	989.206309655432	1904.2366732586
YDR214W	2409.75114569395	1820.16294912504	1160.17332005987	3599.2674040219	2156.40674827753	2952.30491978077
YDR215C	13.2327375052558	13.8731932097945	44.158846092244	12.7831916680023	148.065912591737	215.745359522441
YDR216W	4892.63057760116	5083.8316517292	4868.51278166991	6087.9950318861	7230.02700846884	10720.2733644809
YDR217C	367.034350803675	424.519712219712	947.407970706327	321.976640137808	668.659360587151	966.312110282091
YDR218C	28.5548546166047	2321.67888365911	44523.1565725051	42.3443224002576	703.313084810749	18752.813750069
YDR219C	560.650194301628	1034.94021345067	6201.30704554491	798.949479250144	1159.32459220764	3196.4378266088
YDR220C	24.3760954044186	28.4400460800787	193.696756722798	35.9527265662565	29.9282163749255	101.05966840788
YDR221W	830.876623356326	957.943991136311	596.144422245295	792.557883416143	840.35281242225	855.032924844201
YDR222W	176.204346780512	420.357754256774	883.176921844881	169.377289601031	252.02708526253	760.786267789661
YDR223W	227.74237706414	547.991131786883	751.703993706609	193.345773978535	611.953266403082	806.206343478595
YDR224C	9407.08344649949	21476.3967484224	13374.1087051192	13771.4921738347	22380.0051713127	24367.8706071136
YDR225W	6757.05364610484	17608.5504815317	12132.642963844	9292.58139315843	13511.014523996	17267.5772750408
YDR226W	7332.32949764912	2976.49360316141	1798.46936812048	7528.50094297411	2607.69274782574	3181.67630200989
YDR227W	555.774975220745	696.434299131684	2631.46578304236	597.614210479108	1325.50495155262	2127.9305460266
YDR228C	504.933404805814	416.889455954325	447.610121753201	583.233119852605	452.073584189664	612.035519908399
YDR229W	749.390818718698	575.043858545982	403.451275660957	815.727418314397	573.361618972257	534.821391237209
YDR230W	75.2176658193489	39.5386006479143	27.0974737384225	98.2707859477677	40.1668167137158	34.0650567667012
YDR231C	1351.13214527349	640.941526292506	410.476546630178	1586.71366579079	626.917374590544	699.469165609598
YDR232W	4269.29899511675	2184.33427088215	2211.95674516604	4351.87781347553	1718.50968763388	3111.27518469204
YDR233C	7023.10131594735	3194.99639621567	3230.62103570304	7993.48953989769	3885.94262089164	4727.09437732591
YDR234W	1019.6172477734	1132.05256591923	1777.39355521282	621.582694856612	1418.43993924318	2437.92256260358
YDR235W	485.432528482279	700.596257094623	1060.81591635232	480.967586508587	744.26748616591	1302.42067038021
YDR236C	557.16789495814	414.114817312366	257.927805584244	448.210657859331	379.615797176686	484.859307979381
YDR237W	3090.88889728028	388.449409874246	316.137193614929	3523.36720349314	278.017378430229	439.439232290446
YDR238C	3074.87032030023	3981.60645121102	3371.12645508745	3659.18861496566	3774.10560180639	4451.16741751563
YDR239C	468.021031764837	1096.67592323426	659.37186096828	458.597001089583	897.058906606319	944.737574329847
YDR240C	208.241500740605	216.421814072794	218.7870101843	198.139470854036	250.45191597964	277.062461702503
YDR241W	20.8937960609302	20.8097898146918	21.0758129076619	17.5768885435032	26.7778778091439	32.9295548744778
YDR242W	284.155626428651	1759.12089900194	932.353818629425	294.812357843303	2992.82163749255	3836.86089382278
YDR243C	394.196285682884	474.463207774972	298.072211122647	450.607506297081	659.995929531252	698.333663717375
YDR244W	962.507538540186	1657.84658857044	2172.8159497661	1451.69120379751	1906.74241693933	2475.39412504696
YDR245W	1236.91272680707	1470.55848023822	1497.38632658246	1402.95528556325	1313.69118193094	1997.34782842091
YDR246W	810.679287164093	1315.17871628852	718.584859137426	876.447578737408	1327.08012083551	1361.46676877583
YDR246W-A	25.0725552731163	74.9152433328903	194.700366861258	40.7464234417574	74.8205409373137	123.769706252348
YDR247W	1338.59586763693	886.497046105869	2712.75820425763	1692.97394653106	1349.13249079598	2469.71661558584
YDR248C	192.222923760558	207.404238486428	223.8050608766	228.499551065541	287.468394127574	282.73997116362
YDR249C	199.883982316233	140.812911079414	288.036109738046	233.293247941042	218.948530321823	465.555775811583
YDR250C	34.1265335661861	13.1795335493048	32.1155244307229	35.9527265662565	28.3530470920347	32.9295548744778
YDR251W	1773.88328557298	1560.04057644139	1613.80510264383	1838.38275175458	1631.87537707488	2374.33445663908
YDR252W	71.0389066071628	244.168200492383	170.613723538216	99.868684906268	196.896160361352	215.745359522441
YDR253C	211.027340215395	638.860547311037	2011.23471747402	193.345773978535	1082.92888198744	2034.81939086429
YDR254W	392.803365945489	1542.00542526866	843.032516306477	421.845325044076	2337.55121580997	2484.47814018474
YDR255C	585.722749574745	1718.19497903305	980.52710527551	658.334370902119	2454.11374274389	2257.37776174007
YDR256C	1167.2667399373	7386.78172455508	3771.56690033302	2368.88520597668	13543.3054942952	9985.60364021235
YDR257C	546.720996927675	744.990475365965	619.227455429877	623.180593815113	1676.76770163727	2940.94990085854
YDR258C	5804.99300559512	3114.53187559887	4261.32864790155	7109.05246636778	6779.52859356207	15202.0993330865
YDR259C	500.05818572493	768.574903822616	825.971143952656	484.163384425587	856.104505251158	1830.42905026408
YDR260C	307.138802095675	1374.13978743015	6510.41896819062	313.188195866057	1237.29547171074	3582.50846996475
YDR261C	481.253769270093	488.336400984767	682.454894152862	482.565485467087	404.030921061494	719.908199669619
YDR261W-B	1.39291973739535	1.38731932097945	1.00361013846009	0	1.57516928289082	2.27100378444675
YDR262W	963.203998408884	2378.55897581927	1202.32494587519	1061.00490844419	3685.89612196451	4141.17540093864
YDR263C	117.701717809907	468.913930491054	5527.88464263819	93.4770890722669	329.997964765626	2108.62701385881
YDR264C	1497.3887177	1451.829669405	2934.55604485731	1790.44578299957	1605.88508390719	3327.02054421449
YDR265W	634.474940383582	537.586236879537	690.483775260543	767.790449559389	536.345140824323	680.165633441801
YDR266C	903.308449700884	752.620731631352	1084.90255967536	885.23602300916	681.260714850278	1192.27698683454
YDR267C	483.343148876186	419.664094596284	308.108312507248	478.570738070836	416.632275324621	424.677707691542
YDR268W	647.01121802014	336.424935337517	293.054160430347	770.986247476389	313.458687295272	390.612650924841
YDR269C	4.17875921218605	3.46829830244863	14.0505419384413	1.59789895850029	2.36275392433622	15.8970264911272
YDR270W	2113.05924162875	2787.81817550821	9171.99305538678	1831.19220644133	3217.28326030449	5462.89960348665
YDR271C	4.17875921218605	10.4048949073459	36.1299649845633	7.1905453132513	3.15033856578163	23.8455397366909
YDR272W	1564.24886509498	2959.15211164917	2242.06504931985	1501.22607151102	3140.88755008429	3198.70883039324
YDR273W	262.565370499023	4426.24229358494	42088.3983766009	174.969935955782	2076.86069949154	21812.991349611
YDR274C	275.798108004279	259.428713023157	194.700366861258	55.1275140682599	306.370425522264	345.192575235906
YDR275W	594.776727867814	6464.90803576424	5538.92435416125	537.692999535347	7331.6254272153	9467.81477735849
YDR276C	4903.77393550033	7865.40689029299	13204.4985917194	5233.91803856769	7395.41978317238	14226.7032076667
YDR277C	759.141256880466	475.156867435462	1105.97837258302	724.647177679881	570.998865047921	1451.17141826147
YDR278C	0	1.38731932097945	2.00722027692018	0	0.787584641445408	5.67750946111687
YDR279W	248.63617312507	975.285482648554	459.653443414722	220.51005627304	741.117147600129	686.978644795141
YDR280W	1034.24290501605	649.959101878873	952.426021398627	1124.12191730495	707.251008017976	1209.30951521789
YDR281C	352.408693561023	298.273654010582	2631.46578304236	258.060681797797	494.603154827716	2783.11513783949
YDR282C	713.174905546419	246.249179473852	907.263565167923	557.666736516601	193.74582179557	498.485330686061
YDR283C	741.033300294326	1280.49573326403	1001.60291818317	695.086046947625	1649.20223918668	1724.82737428731
YDR284C	770.284614779628	1202.11219162869	791.848399245013	966.728869892674	1421.59027780896	1238.8325644157
YDR285W	178.990186255302	11876.1470472446	6323.74748243704	95.8739375100173	10536.3073332567	10641.9237339175
YDR286C	325.943218550512	156.767083270678	94.3393530152486	275.6375703413	116.56252693392	140.802234635698
YDR287W	419.268840956	894.127302371256	755.718434260449	324.373488575559	777.346041106617	755.108758328544
YDR288W	307.835261964372	561.864324996678	403.451275660957	254.065934401546	540.28306403155	557.531429081677
YDR289C	545.328077190279	1050.89438564193	965.472953198608	598.413159958358	1212.88034782593	1379.6347990514
YDR290W	2.08937960609302	2.7746386419589	11.039711523061	4.79369687550087	5.51309249011785	9.08401513778699
YDR291W	602.437786423489	637.473227990058	1000.59930804471	697.482895385376	734.02888582712	1135.50189222337
YDR292C	1737.6673724007	1214.59806551751	1668.00005012067	1740.91091528606	1076.62820485587	1761.16343483845
YDR293C	3643.18157315754	3966.34593868025	4008.41889300961	4292.75555201102	5594.21370818673	7377.35579377526
YDR294C	1885.31686456461	3260.20040430171	1598.75095056693	2113.22137261663	2635.25821027633	2407.26401151355
YDR295C	599.651946948698	776.898819748492	1732.23109898212	635.963785483115	916.748522642454	1283.11713821241
YDR296W	2274.63793116661	414.808476972856	489.761747568525	3137.47460501532	289.043563410465	542.769904482773
YDR297W	2351.24851672335	1618.30798792253	3905.04704874822	3326.8256315976	2393.46972535259	4680.53879974475
YDR298C	9135.4640977074	4632.95287241087	2649.53076553464	11771.7216272716	2879.40944912441	3710.82018378599
YDR299W	700.638627909861	526.487682311702	829.985584506496	488.957081301088	489.877646979044	1425.05487474033
YDR300C	805.107608214512	412.727497991387	321.155244307229	587.227867248856	442.622568492319	647.236078567323
YDR301W	833.662462831117	939.908839963578	980.52710527551	1041.03117146294	1540.51555866722	1754.35042348511
YDR302W	401.160884369861	346.829830244863	813.927822291134	552.07409016185	253.602254545421	617.713029369515
YDR303C	563.436033776419	334.343956356048	867.119159629519	665.52491621537	369.377196837896	755.108758328544
YDR304C	2514.9165858673	2392.43216902906	1721.19138745906	2549.44778828721	2100.4882387349	2024.59987383428
YDR305C	470.806871239628	730.423622495681	1175.22747213677	397.876840666572	567.848526482139	709.688682639609
YDR305C_intron	1.39291973739535	2.08097898146918	5.01805069230046	1.59789895850029	3.15033856578163	7.94851324556362
YDR306C	636.564319989675	815.050101075427	683.458504291323	675.112309966372	903.359583737883	935.65355919206
YDR307W	573.882931806884	1816.69465082259	843.032516306477	584.032069331855	993.931817504104	1116.19836005558
YDR308C	483.343148876186	280.932162498339	282.014448907286	521.714009950344	322.909702992617	384.935141463724
YDR309C	403.946723844651	373.188897343472	334.202176107211	434.628516712078	411.906767475948	579.105965033921
YDR310C	538.363478503303	554.92772839178	1248.49101224435	599.212109437608	558.397510784794	1234.29055684681
YDR311W	460.359973209163	645.797143915934	1108.9892029984	573.645726101603	692.286899830513	978.802631096548
YDR312W	563.436033776419	790.078353297797	651.3429798606	381.897851081569	890.758229474756	1113.92735627113
YDR313C	724.318263445582	2259.24951421504	1163.18415047525	886.83392196766	2296.59681445481	2812.6381870373
YDR314C	301.567123146093	421.745073577753	419.509037876318	270.044923986549	817.512857820333	878.878464580891
YDR315C	126.059236234279	169.252957159493	79.2852009383473	137.419310431025	249.664331338194	281.604469271397
YDR316W	2080.32562779995	416.889455954325	693.494605675923	3737.48566393217	422.145367814738	740.34723372964
YDR317W	88.4504033246047	950.313734870924	20999.538537139	81.4928468835147	244.151238848076	15112.3946836009
YDR318W	362.855591591489	397.466985460613	254.916975168863	404.268436500573	320.546949068281	392.883654709287
YDR318W_intron	1.39291973739535	2.08097898146918	1.00361013846009	2.39684843775043	1.57516928289082	3.40650567667012
YDR319C	728.497022657768	872.623852896074	650.33936972214	759.800954766887	875.794121287293	1128.68888087003
YDR320C	987.580093813303	991.239654839817	444.599291337821	884.43707352991	764.744686843491	730.127716699629
YDR320C-A	696.459868697675	625.681013761732	547.97113559921	514.523464637093	575.724372896593	623.390538830632
YDR320W-B	2.7858394747907	2.7746386419589	2.00722027692018	5.59264635475101	3.15033856578163	2.27100378444675
YDR321W	695.763408828977	511.227169780928	569.046948506872	536.894050056097	294.556655900582	599.544999093941
YDR322C-A	6215.90432812675	1957.507561902	1857.68236628963	8092.55927532471	1762.61442755482	2538.98223101146
YDR322W	2342.89099829898	362.784002436126	478.722036045464	3115.90296907556	257.540177752648	432.626220937105
YDR323C	288.334385640837	576.431177866962	578.079439753013	319.579791700058	578.087126820929	637.016561537313
YDR324C	1433.31440977981	527.181341972191	863.104719075679	661.530168819119	356.77584257477	1034.44222381549
YDR325W	298.781283671303	1018.98604125941	978.51988499859	311.590296907556	946.67673901738	1347.84074606914
YDR326C	807.196987820605	1166.73554894372	13296.8307244578	943.55933499442	1371.18486075645	8032.54038558815
YDR327W	331.514897500093	588.917051755777	551.98557615305	347.543023473813	551.309249011785	602.951504770612
YDR328C	1791.29478229042	2935.56768319252	2602.36108902702	1821.60481269033	2901.46181908488	3112.41068658427
YDR329C	1114.33578991628	1277.72109462207	1899.83399210495	1307.08134805324	1673.61736307149	1901.96566947415
YDR330W	988.276553682001	2759.37812942813	1551.5812740593	1208.81056210547	2579.33970073371	2820.58670028286
YDR331W	598.95548708	566.026282959616	2784.01452408829	635.164836003865	395.367490005595	1262.67810415239
YDR332W	445.037856097814	452.266098639301	338.216616661051	443.41696098383	333.935887972853	529.143881776092
YDR333C	833.662462831117	1208.3551285731	1641.90618652071	893.225517801661	1242.80856420085	1681.67830238282
YDR334W	933.256224054884	1037.71485209263	1445.19859938253	1161.67254282971	2499.79365194772	3742.61423676824
YDR335W	1842.83281257405	2803.77234769947	1914.88814418186	2227.4711481494	2983.3706217952	3499.61683183244
YDR336W	280.673327085163	434.924607127058	320.151634168769	190.948925540784	356.77584257477	373.58012254149
YDR337W	2497.50508914986	392.611367837185	516.859221306947	3278.88866284259	300.857333032146	534.821391237209
YDR338C	399.767964632465	403.70992240502	719.588469275886	479.369687550086	382.766135742468	461.01376824269
YDR339C	864.306697053814	380.819153608859	653.35020013752	651.143825588867	498.541078034943	870.929951335328
YDR340W	9.05397829306977	9.01757558636643	6.02166083076055	3.99474739625072	5.51309249011785	6.81301135334024
YDR341C	3549.15949088335	1544.78006391062	1681.04698192065	3057.5796570903	1308.96567408227	3303.1750044778
YDR342C	830.876623356326	104.742608733949	282.014448907286	759.002005287637	35.4413088650433	88.5691475934232
YDR344C	23.6796355357209	42.3132392898732	84.3032516306477	27.963231773755	37.0164781479342	88.5691475934232
YDR345C	1610.91167629772	303.12927163401	883.176921844881	631.170088607614	207.922345341588	593.867489632825
YDR346C	1298.20119525247	1861.78252875442	1982.13002345868	1217.59900637722	1208.15483997726	2624.14487292822
YDR347W	3009.40309264265	412.727497991387	463.667883968562	3991.55159833372	286.680809486128	487.130311763827
YDR348C	1596.28601905507	1248.58738888151	682.454894152862	1629.05798819104	1131.75912975705	1418.24186338699
YDR349C	1315.61269196991	2156.58788446256	2512.03617656561	1409.34688139725	2009.91600496868	3116.95269415316
YDR350C	744.515599637814	602.096585305082	480.729256322384	969.924667809675	790.734980011189	1087.81081274999
YDR351W	665.815634474977	894.127302371256	784.823128275792	694.287097468375	1169.56319254643	1581.75413586716
YDR352W	483.343148876186	886.497046105869	559.010847122271	438.623264108329	878.156875211629	961.770102713198
YDR353W	4415.55556754326	2568.62172279345	1444.19498924407	5703.70033236678	2962.89342111762	3647.23207782148
YDR354W	425.536979774279	470.994909472523	371.335751230234	592.820513603607	678.897960925941	1193.41248872677
YDR355C	0	3.46829830244863	1.00361013846009	3.19579791700058	0	1.13550189222337
YDR356W	546.720996927675	2407.69268155984	4581.48028207032	817.325317272897	2658.8857495197	4308.09417909548
YDR357C	189.437084285768	403.01626274453	823.963923675735	167.77939064253	458.374261321227	793.715822664138
YDR358W	1160.30214125033	1440.73111483716	2072.45493592009	1376.589952748	1662.59117809126	2256.24225984784
YDR359C	786.303191759675	1920.74359989605	2679.63906968845	686.297602675874	1808.29433675866	3073.80362224867
YDR360W	36.9123730409768	44.3942182713424	89.3213023229482	31.9579791700058	56.7060941840693	105.601675976774
YDR361C	1003.59867079335	362.784002436126	625.249116260637	838.896953212651	570.211280406475	982.209136773218
YDR362C	539.756398240698	980.834759932472	2794.0506254729	702.276592260877	1111.28192907947	1983.72180571423
YDR363W	504.236944937117	611.807820551938	506.823119922346	478.570738070836	554.459587577567	689.249648579588
YDR363W-A	1112.24641031019	2413.93561850424	2627.45134248852	996.29000062493	2436.78688063209	3203.25083796214
YDR364C	433.198038329954	570.188240922554	879.16248129104	386.69154795707	533.194802258541	931.111551623167
YDR365C	1801.04522045219	559.783346015208	1319.74733207502	1165.66729022596	626.917374590544	1828.15804647963
YDR366C	4.87521908088372	7.63025626538698	10.0361013846009	7.98949479250144	5.51309249011785	5.67750946111687
YDR367W	486.825448219675	557.702367033739	872.13721032182	524.909807867345	411.906767475948	663.13310505845
YDR367W_intron	2.08937960609302	1.38731932097945	2.00722027692018	1.59789895850029	0.787584641445408	2.27100378444675
YDR368W	1247.35962483754	1095.98226357377	496.787018537745	1317.46769128349	1099.46815945779	973.125121635431
YDR369C	270.922888923395	673.543530335523	517.862831445407	292.415509405553	525.318955844087	691.520652364035
YDR370C	169.239748093535	158.154402591657	497.790628676206	209.324763563538	149.641081874627	362.225103619256
YDR371W	247.243253387675	605.56488360753	113665.873451575	242.081692212794	111.049434443802	18589.3014775889
YDR372C	1689.61164146056	1111.24277610454	1020.67151081391	1804.02792414683	1227.84445601339	2035.95489275651
YDR373W	504.933404805814	935.746882000639	766.75814578351	637.561684441615	1073.47786629009	1116.19836005558
YDR374C	28.5548546166047	8060.32525489061	9891.58152466266	25.5663833360046	8793.38252173798	11688.8564785474
YDR374W-A	270.922888923395	1066.15489817271	2276.18779402749	184.557329706783	1257.77267238832	1475.01695799816
YDR375C	1640.85945065172	763.025626538698	725.610130106646	2261.02702627791	504.054170525061	885.691475934232
YDR376W	922.809326024419	420.357754256774	220.79423046122	1030.64482823269	355.200673291879	364.496107403703
YDR377W	4522.8103873227	2483.99524421371	1703.12640496678	5783.59528029179	2329.67536939552	2870.54878354069
YDR378C	277.191027741675	286.481439782257	402.447665522497	268.447025028048	397.730243929931	430.355217152659
YDR379C-A	861.520857579024	956.556671815331	1830.58489255121	955.543577183172	1431.82887814775	1591.97365289717
YDR379W	1023.79600698558	715.856769625397	2098.54879952005	1049.02066625544	792.31014929408	1346.70524417692
YDR380W	15347.189666622	5761.53714002766	24232.1667931189	27798.6481810295	2823.49093958179	13193.3964857434
YDR381C-A	1170.05257941209	213.647175430835	440.58485078398	1448.49540588051	385.128889666804	547.311912051666
YDR381C-A_intron	150.435331638698	52.0244745367294	96.3465732921688	111.05397761577	122.863204065484	130.582717605688
YDR381W	3843.76201534247	4594.80159108394	6646.90994702119	5184.38317085419	7126.06583579805	12139.6507297601
YDR381W_intron	615.670523928745	766.493924841146	1346.84480581344	752.610409453636	969.516693619297	2393.63798880687
YDR382W	10024.1468901656	793.546651600246	2102.56324007389	11781.3090210226	1472.78327950291	4813.39252113488
YDR383C	294.602524459116	400.935283763061	658.36825082982	381.098901602319	541.85823331444	791.444818879692
YDR384C	3813.11778111977	6569.65064449819	3710.34668188696	4592.36160672983	6840.96019559481	6691.51265087234
YDR385W	1376.9011604153	304.516590954989	585.104710722234	1410.1458308765	377.25304325235	993.564155695452
YDR386W	238.885734963302	1089.04566696887	532.916983522309	230.097450024042	843.503150988032	861.845936197541
YDR387C	587.11566931214	479.3188253984	429.545139260919	681.503905800373	458.374261321227	664.268606950674
YDR388W	3491.35332178144	3697.20599041024	2434.75819590418	3765.44889570593	3435.44420598487	3953.81758872179
YDR389W	715.264285152512	654.121059841811	1434.15888785947	866.860184986406	885.245136984638	1837.24206161742
YDR390C	700.638627909861	1039.7958310741	1017.66068039853	805.341075084145	1097.8929901749	1234.29055684681
YDR391C	901.219070094791	1088.35200730838	664.389911660581	1760.08570278807	1713.78417978521	1778.1959632218
YDR392W	515.380302836279	692.966000829236	1088.9170002292	632.767987566114	720.639946922548	1167.29594520563
YDR393W	1267.55696102977	458.509035583708	325.16968486107	1750.49830903707	441.834983850874	563.208938542793
YDR394W	2687.63863330433	8077.66674640285	4083.68965339411	2801.11687425101	6017.14666064291	7408.01434486529
YDR395W	1445.85068741637	851.814063081383	2594.33220791934	1156.07989647496	711.976515866648	1964.41827354644
YDR396W	39.6982125157675	35.376642684976	37.1335751230234	53.5296151097597	36.2288935064887	59.0460983956154
YDR397C	51.5380302836279	33.2956637035068	18.0649824922817	60.720160423011	49.6178324110607	59.0460983956154
YDR397C_intron	6.96459868697675	4.85561762342808	2.00722027692018	5.59264635475101	7.08826177300867	4.5420075688935
YDR398W	1104.58535175451	511.227169780928	845.039736583397	658.334370902119	348.11241151887	1203.63200575678
YDR399W	3129.19419005865	1364.42855218329	1713.16250635138	3087.14078782256	2622.65685601321	5350.48491615654
YDR400W	647.01121802014	921.873688790845	1050.77981496772	668.720714132371	470.975615584354	900.453000533136
YDR401W	0	2.7746386419589	15.0541520769014	0.798949479250144	0.787584641445408	1.13550189222337
YDR402C	16.0185769800465	31.9083443825274	2479.92065213489	11.9842421887522	27.5654624505893	227.100378444675
YDR403W	59.895548708	217.809133393774	32717.690513799	23.9684843775043	92.1474030491127	372.444620649267
YDR404C	752.873118062186	819.212059038366	925.328547660205	806.938974042646	548.946495087449	766.463777250777
YDR405W	2582.47319313098	834.47257156914	4272.36835942461	4413.3969233778	564.698187916357	2743.37257161167
YDR406W	2179.91938902372	1854.84593214953	3176.42608822619	2181.93102783214	1781.51645894951	3162.3727698421
YDR406W-A	14.6256572426512	25.6654074381198	26.0938635999624	10.3863432302519	17.326862111799	18.168030275574
YDR407C	656.06519631321	584.061434132349	302.086651676488	854.076993318404	584.387803952492	642.69407099843
YDR408C	1508.53207559916	780.367118050941	740.664282183548	1687.3813001763	1020.70969531325	1707.79484590395
YDR409W	465.235192290047	504.98423283652	499.797848953126	521.714009950344	500.116247317834	726.721211022959
YDR410C	73.1282862132558	140.812911079414	259.935025861164	57.5243625060104	78.7584641445408	222.558370875781
YDR411C	1165.17736033121	783.83541635339	653.35020013752	1367.002558997	763.1695175606	816.425860508606
YDR412W	92.6291625367907	34.6829830244863	59.2129981691454	85.4875942797654	33.8661395821525	77.2141286711894
YDR413C	1.39291973739535	2.08097898146918	0	0	0.787584641445408	6.81301135334024
YDR414C	198.491062578837	238.618923208466	206.743688522779	192.546824499285	146.490743308846	221.422868983558
YDR415C	456.877673865675	829.616953945711	423.523478430159	503.338171927591	569.42369576503	625.661542615079
YDR416W	378.177708702837	725.568004872253	498.794238814666	329.167185451059	591.476065725501	701.740169394045
YDR417C	5.5716789495814	2.08097898146918	1.00361013846009	3.99474739625072	0.787584641445408	7.94851324556362
YDR418W	1996.75044355623	262.897011325606	434.56318995322	1684.1855022593	298.494579107809	936.789061084284
YDR419W	174.811427043116	335.731275677027	185.667875615117	141.414057827276	329.997964765626	355.412092265916
YDR420W	1000.81283131856	1194.48193536331	1037.73288316774	844.489599567402	962.428431846288	1513.62402233376
YDR421W	1014.04556882381	799.095928884164	397.429614830196	1870.34073092459	811.21218068877	944.737574329847
YDR422C	643.528918676652	1043.26412937655	656.3610305529	838.098003733401	1082.14129734599	1184.32847358898
YDR423C	975.043816176745	1518.42099681201	867.119159629519	852.479094359904	1391.66206143404	1512.48852044153
YDR424C	417.875921218605	470.994909472523	435.56680009168	321.976640137808	515.080355505297	566.615444219464
YDR424C_intron	8.3575184243721	7.63025626538698	7.02527096922064	9.58739375100173	7.08826177300867	5.67750946111687
YDR425W	401.857344238558	938.521520642598	920.310496967904	545.682494327848	903.359583737883	1233.15505495458
YDR426C	2.08937960609302	7.63025626538698	6.02166083076055	3.19579791700058	5.51309249011785	6.81301135334024
YDR427W	1809.40273887656	4793.188253984	3152.33944490315	2255.43437992316	3931.62253009547	5403.85350509104
YDR428C	410.21486266293	335.037616016537	183.660655338197	357.130417224814	254.389839186867	347.463579020352
YDR429C	4545.09710312103	1464.31554329381	1995.17695525866	4017.91693114897	1177.43903896088	2512.86568749033
YDR430C	2277.4237706414	781.75443737192	611.198574322196	2752.38095601675	630.067713156326	897.046494856465
YDR431W	12.5362776365581	4.16195796293835	4.01444055384037	18.3758380227533	11.8137696216811	9.08401513778699
YDR432W	4474.75465638256	3826.22668726132	4941.77632177749	5742.04990737079	4906.65231620489	7193.40448723507
YDR433W	45.9663513340465	52.7181341972191	55.198557615305	35.9527265662565	48.0426631281699	80.6206343478595
YDR434W	1018.224328036	1634.26216011379	1045.76176427542	966.728869892674	1291.63881197047	1443.22290501591
YDR435C	819.036805588466	744.990475365965	1031.71122233697	909.204507386664	844.290735629477	1445.49390880036
YDR436W	1128.96144715893	2216.93627492516	1646.92423721301	907.606608428164	1705.90833337075	1725.96287617953
YDR437W	66.1636875262791	97.1123524685615	231.833941984281	57.5243625060104	71.6702023715321	173.731789510176
YDR438W	218.68839877107	1123.72864999336	18525.6395458348	247.674338567545	521.38103263686	5778.56912952475
YDR439W	241.671574438093	754.008050952331	499.797848953126	226.102702627791	453.648753472555	630.203550183973
YDR440W	186.651244810977	355.153746170739	251.906144753483	205.330016167287	222.88645352905	265.70744278027
YDR441C	421.358220562093	812.275462433468	1100.96032189072	307.595549511305	507.204509090842	1008.32568029436
YDR442W	6.26813881827907	11.0985545678356	3.01083041538028	4.79369687550087	7.08826177300867	4.5420075688935
YDR443C	546.720996927675	763.025626538698	400.440445245577	509.729767761592	759.231594353373	750.56675075965
YDR444W	361.462671854093	1199.33755298674	949.415190983247	428.236920878077	968.729108977851	1032.17122003105
YDR445C	0	0.693659660489725	1.00361013846009	1.59789895850029	2.36275392433622	1.13550189222337
YDR446W	9.05397829306977	10373.6802226238	5555.98572651507	8.78844427175158	5581.6123539236	6406.50167592428
YDR447C	5938.01684051637	515.389127743866	909.270785444843	5759.62679591429	1138.84739153006	2775.16662459393
YDR447C_intron	84.2716441124186	33.9893233639965	83.2996414921876	83.090745842015	73.2453716544229	230.506884121345
YDR448W	241.671574438093	211.566196449366	297.068600984187	191.747875020035	239.425730999404	272.52045413361
YDR449C	587.11566931214	271.220927251483	675.429623183642	282.828115654551	211.072683907369	819.832366185276
YDR450W	6969.47390605763	692.966000829236	1182.25274310599	7041.94071011077	1072.69028164865	2892.12331949293
YDR450W_intron	89.8433230620001	20.116130154202	69.2490995537463	60.720160423011	27.5654624505893	77.2141286711894
YDR451C	128.148615840372	95.0313734870924	296.064990845727	146.207754702776	66.9446945228596	198.71283113909
YDR452W	3700.29128239075	2381.33361446123	1722.19499759752	4056.26650615298	3895.39363658899	6120.35519908399
YDR453C	350.31931395493	327.40735975115	262.945856276544	332.36298336806	363.864104347778	489.401315548274
YDR454C	1824.02839611921	1297.83722477628	7415.67531308162	1837.58380227533	1069.53994308286	3230.5028833755
YDR455C	2.7858394747907	4.85561762342808	1.00361013846009	2.39684843775043	6.30067713156326	6.81301135334024
YDR456W	1624.14441380298	2054.61991437057	941.386309875566	1720.13822882556	1870.51352343284	1979.17979814534
YDR457W	2243.99369694391	4086.34905994497	7289.22043563565	2515.09296067945	5035.81619740194	7655.55375736999
YDR458C	720.835964102093	547.991131786883	581.090270168393	768.589399038639	662.358683455588	769.870282927448
YDR459C	281.369786953861	537.586236879537	412.483766907098	305.198701073555	567.848526482139	704.011173178492
YDR460W	657.458116050605	722.793366230294	1141.10472742912	604.804755792359	809.637011405879	1059.42326544441
YDR461C-A	181.079565861395	674.930849656503	9058.58510974079	157.393047412278	840.35281242225	2650.26141644935
YDR461W	18.8044164548372	391.917708176695	419.509037876318	7.98949479250144	387.491643591141	487.130311763827
YDR462W	1149.85524321986	202.548620863	173.624553953596	1613.87794808529	247.301577413858	312.263020361428
YDR463W	1232.73396759488	1733.45549156382	1404.05058370567	1362.2088621215	2090.24963839611	2965.93094248745
YDR464W	1066.28005897614	1829.18052471141	1930.94590639722	1148.88935116171	2947.14172828872	3448.51924668239
YDR465C	1587.232040762	854.588701723342	1693.09030358218	845.288549046653	780.496379672399	2133.60805548772
YDR466W	741.729760163024	596.547308021164	839.018075752637	833.3043068579	578.087126820929	878.878464580891
YDR467C	34.8229934348837	48.5561762342808	52.1877271999248	39.9474739625072	25.202708526253	44.2845737967116
YDR468C	624.028042353117	673.543530335523	1058.8086960754	624.778492773613	744.26748616591	931.111551623167
YDR469W	298.084823802605	576.431177866962	601.162472937595	284.426014613051	527.681709768423	714.230690208502
YDR470C	1022.40308724819	473.075888453993	403.451275660957	1253.55173294348	456.011507396891	565.47994232724
YDR471W	4063.14687398223	311.453187559887	831.992804783416	3217.36955294033	399.305413212822	1396.66732743475
YDR471W_intron	63.3778480514884	9.71123524685615	23.0830331845821	45.5401203172582	13.3889389045719	82.8916381323063
YDR472W	437.37679754214	364.171321757106	271.978347522685	390.68629535332	311.095933370936	440.574734182669
YDR473C	692.281109485489	856.669680704811	630.267166952938	772.584146434889	1164.05010005631	1264.94910793684
YDR475C	1096.22783333014	965.574247401698	822.960313537275	1239.17064231697	1161.68734613198	1246.78107766126
YDR476C	1138.015425452	1188.2389984189	3469.48024865654	1001.88264697968	1252.2595798982	2678.64896375494
YDR477W	1961.92745012135	1576.68840829315	1137.09028687528	2153.16884657914	1450.73090954244	1792.95748782071
YDR478W	344.051175136651	353.07276718927	348.252718045652	204.531066688037	282.742886278901	399.696666062628
YDR479C	807.196987820605	608.339522249489	2772.97481256523	985.104707915428	578.874711462375	1760.02793294623
YDR480W	181.079565861395	585.448753453328	4372.72937327062	277.2354692998	567.060941840693	1699.84633265839
YDR481C	2309.46092460149	5495.1718303996	2497.98563462717	3043.99751594305	8161.73963929876	9743.74173716877
YDR482C	501.451105462326	458.509035583708	407.465716214797	468.184394840585	606.440173912964	898.181996748689
YDR483W	4534.65020509056	2686.54386507671	2247.08310001215	4884.77711613538	4097.01530479901	7090.07381504275
YDR484W	417.875921218605	658.283017804749	427.537918983999	395.479992228821	582.812634669602	625.661542615079
YDR485C	929.077464842698	1269.3971786962	1459.24914132097	1045.82486833844	1782.30404359096	2297.12032796789
YDR486C	856.64563849814	1585.01232421902	966.476563337068	836.500104774901	1555.47966685468	1662.37477021502
YDR487C	1230.64458798879	637.473227990058	1800.4765883974	1907.89135644934	445.772907058101	1166.16044331341
YDR488C	209.634420478	1052.9753646234	3725.40083396386	265.251227111048	661.571098814142	2064.34244006209
YDR489W	189.437084285768	283.706801140298	940.382699737106	210.123713042788	295.344240542028	602.951504770612
YDR490C	1016.13494842991	733.19826113764	2381.5668585658	929.178244367918	887.607890908974	1867.90061270745
YDR491C	190.133544154465	233.069645924548	201.725637830478	112.65187657427	225.249207453387	281.604469271397
YDR492W	2959.95444196512	3615.35415047245	2761.93510104217	1647.4338262138	3422.84285172174	4132.09138580086
YDR493W	677.655452242838	153.298784968229	315.133583476469	654.339623505868	150.428666516073	250.945918181366
YDR494W	3697.50544291596	866.380915951667	788.837568829632	5136.44620209918	746.630240090246	1071.91378625887
YDR495C	579.454610756465	696.434299131684	604.173303352975	614.392149543361	1254.62233382253	1201.36100197233
YDR496C	1973.76726788921	515.389127743866	1222.39714864439	1317.46769128349	615.891189610309	1842.91957107854
YDR497C	2751.71294122451	6556.47111094888	2780.00008353445	2389.65789243718	7016.59157063714	7829.28554688016
YDR498C	513.290923230186	714.469450304417	473.703985353163	536.095100576847	641.093898136562	633.610055860643
YDR499W	213.813179690186	1102.22520051817	2710.75098398071	251.669085963795	953.765000790389	1905.37217515082
YDR500C	3425.88609412386	697.821618452664	1349.85563622882	3473.03338630038	978.180124675196	2861.4647684029
YDR500C_intron	177.597266517907	53.4117938577088	126.454877445972	140.615108348025	67.7322791643051	249.810416289142
YDR501W	148.345952032605	345.442510923883	331.19134569183	133.424563034774	504.841755166506	709.688682639609
YDR502C	6464.54050125182	5157.35957574111	3058.0000918879	3559.31993005939	9399.82269565094	11379.9999638627
YDR503C	279.280407347768	371.107918362003	585.104710722234	228.499551065541	324.484872275508	349.734582804799
YDR504C	87.753943455907	242.087221510914	603.169693214515	110.25502813652	182.719636815335	445.116741751563
YDR505C	1576.08868286284	2152.42592649962	6707.12655532879	2130.79826116013	2533.65979152988	4918.99419711166
YDR506C	250.725552731163	3079.15523291389	1581.6895782131	218.113207835289	1674.40494771294	2018.92236437316
YDR507C	992.455312894187	908.00049558105	319.148024030309	992.295253228679	868.705859514285	679.030131549578
YDR508C	3936.39117787926	4041.26118201314	20266.9031360631	4350.27991451703	3246.42389203797	11847.8267434587
YDR509W	4.17875921218605	2.08097898146918	28.1010838768826	3.99474739625072	5.51309249011785	23.8455397366909
YDR510C-A	82.8787243750233	319.083443825274	161.581232292075	107.059230219519	322.909702992617	325.889043068108
YDR510W	1020.31370764209	2810.70894430437	1770.3682842436	1221.59375377347	3144.82547329151	3170.32128308766
YDR511W	610.098844979163	212.259856109856	171.617333676676	634.365886524614	121.288034782593	176.002793294623
YDR512C	562.043114039024	346.829830244863	148.534300492094	371.511507851317	324.484872275508	292.95948819363
YDR513W	2916.07747023716	1624.55092486694	865.111939352599	4374.24839889454	2187.1225492939	2013.24485491204
YDR514C	589.901508786931	554.23406873129	855.075837967998	532.899302659846	425.29570638052	1098.03032978
YDR515W	562.043114039024	1164.65456996225	3904.04343860976	528.105605784345	752.143332580364	2945.49190842743
YDR516C	3698.89836265335	2416.01659748571	130135.115823705	5659.75811100802	2532.08462224699	24086.2661378422
YDR517W	1443.76130781028	1736.23013020578	1751.29969161286	1514.00926317902	1518.46318870675	2257.37776174007
YDR518W	365.641431066279	701.983576415602	626.252726399097	433.829567232828	558.397510784794	654.049089920663
YDR519W	1040.51104383433	1051.58804530242	572.057778922252	960.337274058673	898.63407588921	974.260623527655
YDR520C	275.798108004279	512.614489101907	331.19134569183	347.543023473813	537.132725465768	596.138493417271
YDR521W	4.87521908088372	3.46829830244863	2.00722027692018	3.99474739625072	8.66343105589948	7.94851324556362
YDR522C	98.8973013550698	3466.91098312765	138799.282149031	97.4718364685176	181.932052173889	75557.4314104355
YDR523C	49.4486506775349	592.385350058225	85822.7173802763	34.3548276077562	91.3598184076673	30422.3666964486
YDR524C	470.806871239628	331.569317714089	2659.56686691924	477.771788591586	426.870875663411	1212.71602089456
YDR524C-A	0	1.38731932097945	1.00361013846009	4.79369687550087	4.72550784867245	4.5420075688935
YDR524C-B	10387.6989416258	7411.05981267223	7800.05799611183	12328.589414309	8791.80735245509	17897.7808252248
YDR524W-C	4526.29268666619	3491.18907124479	3574.85931319485	5718.88037247253	3889.09295945742	8586.66530899315
YDR525W	2.08937960609302	3.46829830244863	1.00361013846009	1.59789895850029	4.72550784867245	10.2195170300104
YDR525W-A	408.821942925535	989.852335518838	763.74731536813	460.194900048083	959.278093280506	1719.14986482619
YDR526C	1.39291973739535	8.3239159258767	3.01083041538028	3.99474739625072	9.45101569734489	17.0325283833506
YDR527W	369.123730409768	638.860547311037	730.628180798947	302.801852635805	674.960037718714	1732.77588753287
YDR528W	91.9327026680931	161.622700894106	125.451267307511	74.3023015702634	254.389839186867	414.458190661531
YDR529C	6659.54926448717	3097.19038408662	2114.60656173541	10347.1947057686	3492.15030016894	3630.19954943813
YDR530C	704.817387122047	687.416723545318	665.393521799041	533.698252139096	658.420760248361	975.396125419878
YDR531W	921.416406287024	2517.9845675777	1245.48018182897	760.599904246137	1894.14106267621	2339.13389798015
YDR532C	430.412198855163	563.251644317657	839.018075752637	432.231668274328	541.070648672995	674.488123980684
YDR533C	261.172450761628	685.335744563849	2394.61379036578	305.997650552805	678.110376284496	1270.62661739796
YDR534C	8511.43605535428	1772.30043255125	1703.12640496678	2763.56624872625	241.78848492374	748.295746975203
YDR535C	47.3592710714419	28.4400460800787	141.509029522873	39.1485244832571	36.2288935064887	61.3171021800622
YDR535C_intron	15.3221171113488	7.63025626538698	52.1877271999248	11.9842421887522	5.51309249011785	19.3035321677974
YDR536W	1569.12408417586	334.343956356048	533.920593660769	2493.5213247397	560.76026470913	534.821391237209
YDR537C	2.08937960609302	26.3590670986096	67.2418792768262	1.59789895850029	41.7419859966066	59.0460983956154
YDR538W	25.769015141814	178.964192406349	451.624562307041	38.3495750040069	190.595483229789	370.17361686482
YDR539W	321.764459338326	309.372208578417	689.480165122083	244.478540650544	458.374261321227	778.954298065235
YDR540C	47.3592710714419	133.876314474517	154.555961322854	43.1432718795078	59.0688481084056	113.550189222337
YDR541C	130.237995446465	216.421814072794	227.819501430441	84.6886448005153	155.941759006191	299.772499546971
YDR542W	0.696459868697675	1.38731932097945	4.01444055384037	0	0	0
YDR543C	3.48229934348837	12.4858738888151	12.0433216615211	0	9.45101569734489	13.6260227066805
YEL001C	1624.84087367168	1450.44235008402	726.613740245106	1963.0188705176	1048.27515776384	1362.60227066805
YEL002C	2089.37960609302	1845.82835656316	1450.21665007483	2393.65263983343	1334.16838260852	1685.08480805949
YEL003W	620.545743009628	652.040080860342	1656.96033859761	612.794250584861	711.976515866648	1178.65096412786
YEL003W_intron	15.3221171113488	14.5668528702842	52.1877271999248	8.78844427175158	9.45101569734489	47.6910794733817
YEL004W	275.101648135582	230.988666943079	1289.63902792122	238.086944816543	150.428666516073	509.840349608295
YEL005C	280.673327085163	220.583772035733	1157.16248964449	298.807105239554	236.275392433622	606.358010447282
YEL006W	789.785491103163	1657.15292890995	2145.71847602768	679.107057362623	1931.94512546558	2246.02274281783
YEL007W	962.507538540186	1225.69662008534	1989.1552944279	1272.72652044548	792.31014929408	1762.29893673068
YEL008W	9.75043816176745	8.3239159258767	58.2093880306853	13.5821411472525	11.0261849802357	23.8455397366909
YEL009C	13418.6922901981	29848.1751908729	24002.3400714116	14077.4898243875	40209.3462843538	63854.9489091814
YEL009C-A	4.87521908088372	113.760184320315	60.2166083076055	2.39684843775043	75.6081255787591	61.3171021800622
YEL010W	0.696459868697675	46.4751972528116	15.0541520769014	3.19579791700058	16.5392774703536	10.2195170300104
YEL011W	6059.89731753847	5441.76003654189	5739.64638185327	9088.84927594964	4049.76022631229	4207.0345106876
YEL012W	1628.32317301516	3134.64800575307	1916.89536445878	1969.41046635161	5583.97510784794	4547.68507835461
YEL012W_intron	4.87521908088372	4.16195796293835	5.01805069230046	11.185292709502	15.7516928289082	11.3550189222337
YEL013W	1332.32772881865	1419.92132502247	3871.92791417903	1474.86073869577	1349.92007543743	2752.45658674946
YEL014C	33.4300736974884	43.7005586108527	76.274370522967	57.5243625060104	47.2550784867245	77.2141286711894
YEL015W	1144.28356427028	1322.80897255391	1300.67873944428	1290.30340898898	1320.77944370395	1948.52124705531
YEL016C	279.976867216465	985.6903775559	4235.23478430159	213.319510959788	744.26748616591	2517.40769505922
YEL017C-A	1720.95233555195	587.529732434797	578.079439753013	1695.37079496881	497.753493393498	718.772697777396
YEL017W	658.154575919303	907.306835920561	1108.9892029984	981.908909998427	636.368390287889	923.163038377603
YEL018W	142.774273083023	135.957293455986	88.3176921844881	116.646623970521	133.889389045719	154.428257342379
YEL019C	219.384858639768	230.988666943079	136.490978830572	255.663833360046	300.857333032146	361.089601727033
YEL020C	1265.46758142368	1439.34379551618	881.169701567961	1994.97684968761	2491.13022089182	2669.56494861715
YEL020C-B	47.3592710714419	4.85561762342808	23.0830331845821	81.4928468835147	7.87584641445408	15.8970264911272
YEL020W-A	354.498073167116	49.9434955552602	118.425996338291	452.205405255582	68.5198638057505	101.05966840788
YEL021W	1659.66386710656	390.530388855715	544.96030518383	921.987699054666	467.825277018572	919.756532700933
YEL022W	940.917282610559	1165.34822962274	561.018067399191	977.115213122926	1301.87741230926	1283.11713821241
YEL023C	231.921136276326	1371.36514878819	172088.026831613	206.927915125787	453.648753472555	32339.0938905217
YEL024W	7838.65582219233	4727.98424589797	2883.37192779584	13602.913833713	5229.56201919751	4527.24604429459
YEL025C	566.22187325121	2008.83837677824	1285.62458736738	645.551179234116	1366.45935290778	1649.88424940056
YEL026W	2071.27164950688	951.007394531413	1716.17333676676	1334.24563034774	1012.04626425735	3106.73317712315
YEL027W	6592.68911709219	4784.86433805813	7278.18072411259	7551.67047787236	5572.9489228677	7892.87365284467
YEL028W	6.26813881827907	62.4293694440753	70.2527096922064	22.370585419004	63.794355957078	76.0786267789661
YEL029C	211.027340215395	245.555519813363	171.617333676676	174.170986476531	289.043563410465	455.336258781573
YEL030C-A	2.08937960609302	9.01757558636643	9.03249124614083	1.59789895850029	11.0261849802357	5.67750946111687
YEL030W	257.69015141814	576.431177866962	563.025287676111	218.91215731454	487.514893054707	478.04629662604
YEL031W	3994.19734698116	3498.81932751017	2512.03617656561	4250.41122961077	3171.60335110066	4393.25682101223
YEL032W	1205.57203271568	2105.95072924681	1002.60652832163	870.854932382657	1934.30787938992	2351.62441879461
YEL033W	2009.98318106149	1265.92888039375	625.249116260637	1965.41571895535	1661.80359344981	1376.22829337473
YEL034C-A	55.716789495814	24.2780881171404	22.079423046122	59.9212109437608	31.5033856578163	35.2005586589246
YEL035C	19.5008763235349	32.6020040430171	19.0685926307417	19.9737369812536	37.0164781479342	48.8265813656051
YEL036C	1144.98002413898	630.53663138516	446.606511614741	1116.13242251245	551.309249011785	1035.57772570772
YEL037C	2409.75114569395	6765.26266875629	5364.29619006919	2220.28060283615	3564.60808718191	6363.35260401979
YEL038W	500.754645593628	827.535974964242	798.873670214233	492.152879218089	696.22482303774	878.878464580891
YEL039C	411.607782400326	686.723063884828	683.458504291323	601.608957875359	1067.17718915853	665.404108842897
YEL040W	11018.6915826659	2071.96140588281	1004.61374859855	12250.2923653425	2738.43179830568	2990.91198411637
YEL041W	325.246758681814	1256.21764514689	3075.06146424172	291.616559926303	879.73204449452	1713.47235536507
YEL042W	2164.59727191237	1466.39652227528	2517.05422725791	3057.5796570903	1849.24873811382	3752.83375379825
YEL043W	1407.545394638	930.891264377211	761.74009509121	1318.26664076274	841.140397063695	1036.71322759994
YEL044W	1148.46232348247	1394.94957724484	1864.70763725885	1097.7565844897	1384.57379966103	1997.34782842091
YEL045C	95.4150020115814	40.2322603084041	163.588452568995	111.85292709502	62.2191866741872	174.8672914024
YEL046C	4209.40344640875	1963.75049884641	5112.39004531571	4726.58511924385	2738.43179830568	6702.86766979458
YEL047C	394.892745551582	1901.32112940234	995.581257352411	313.987145345307	1553.90449757179	2117.71102899659
YEL048C	123.273396759488	118.615801943743	105.37906453831	107.059230219519	129.163881197047	206.661344384654
YEL049W	19.5008763235349	78.383541635339	59.2129981691454	15.1800401057527	56.7060941840693	98.7886646234335
YEL050C	3678.70102646112	365.558641078085	484.743696876224	4290.35870357327	270.92911665722	474.63979094937
YEL050W-A	172.025587568326	11.7922142283253	21.0758129076619	200.536319291786	18.1144467532444	17.0325283833506
YEL051W	1761.34700793642	1261.76692243081	1033.71844261389	1638.64538194205	1316.05393585528	1683.94930616726
YEL052W	2640.27936223288	669.381572372585	311.119142922628	2549.44778828721	594.626404291283	526.872877991646
YEL053C	488.21836795707	308.678548917928	235.848382538122	500.94132348984	229.974715302059	299.772499546971
YEL053W-A	6.96459868697675	1.38731932097945	0	5.59264635475101	2.36275392433622	2.27100378444675
YEL054C	1555.89134667061	93.6440541661129	276.996398214985	1178.45048189396	88.2094798418857	516.653360961635
YEL055C	1406.8489347693	1150.08771709196	2263.14086222751	887.63287144691	908.085091586555	1733.91138942509
YEL056W	768.891695042233	751.233412310373	883.176921844881	890.029719884661	591.476065725501	756.244260220767
YEL057C	174.811427043116	107.517247375907	1800.4765883974	135.821411472525	76.3957102202045	183.951306540187
YEL058W	1310.73747288902	2036.58476319783	8327.95692894184	1613.07899860604	2633.68304099344	5039.35739768733
YEL059C-A	171.329127699628	149.136827005291	268.967517107305	146.207754702776	94.5101569734489	193.035321677974
YEL059W	44.5734315966512	31.2146847220376	188.678706030497	44.7411708380081	58.2812634669602	127.176211929018
YEL060C	14540.6891386701	60709.0934860608	27479.8492011758	16773.1453673775	69791.8130016848	79740.6203813864
YEL061C	369.820190278465	1093.9012845923	3761.53079894842	516.920313074843	1675.19253235438	2811.50268514507
YEL062W	298.781283671303	485.561762342808	272.981957661145	302.002903156555	653.695252399688	622.255036938409
YEL063C	1414.50999332498	9258.96914821685	4793.2420212854	1267.93282356998	15172.8181174458	17963.6399349738
YEL064C	224.956537589349	821.986697680324	1154.15165922911	242.081692212794	849.803828119595	1158.21193006784
YEL065W	18534.1900257825	25814.5442651251	13658.1303743034	14989.8901296912	36690.4181063758	51345.1245625565
YEL066W	326.639678419209	588.223392095287	285.025279322666	341.950377119062	582.025050028156	647.236078567323
YEL067C	142.077813214326	579.205816508921	284.021669184206	116.646623970521	1016.77177210602	1421.64836906366
YEL068C	211.027340215395	491.111039626725	281.010838768826	139.816158868775	690.711730547622	971.989619743208
YEL069C	100.986680961163	78.383541635339	235.848382538122	101.466583864768	209.497514624478	321.347035499215
YEL070W	5.5716789495814	20.8097898146918	100.361013846009	7.98949479250144	14.1765235460173	29.5230491978077
YEL071W	4295.06801025856	4542.77711654721	3840.81599988677	3589.6800102709	3533.1047015241	6890.22548201143
YEL072W	95.4150020115814	233.069645924548	279.003618491906	78.2970489665141	354.413088650433	650.642584243993
YEL073C	36.2159131722791	131.795335493048	782.815907998872	21.5716359397539	77.9708795030953	361.089601727033
YEL074W	0	9.01757558636643	16.0577622153615	0	11.0261849802357	12.4905208144571
YEL077C	254.207852074651	536.198917558558	411.480156768638	194.144723457785	361.501350423442	420.135700122648
YER001W	3503.1931395493	1408.12911079414	962.462122783228	3342.8046211826	2914.06317334801	5906.88084334599
YER002W	1275.91447945414	1240.26347295563	1537.53073212086	1216.00110741872	2692.75188910185	3372.44061990342
YER003C	1915.9610987873	4848.68102682318	4775.17703879312	2652.51227111048	4230.90469384473	5038.22189579511
YER003C_intron	0	0	3.01083041538028	0	0.787584641445408	2.27100378444675
YER004W	1175.62425836167	5239.21141567889	1967.07587138178	1192.83157252047	5321.70942224662	5292.57431965315
YER005W	761.230636486559	785.222735674369	1767.35745382822	715.858733408129	1016.77177210602	1665.78127589169
YER006C-A	16.0185769800465	9.01757558636643	10.0361013846009	9.58739375100173	6.30067713156326	23.8455397366909
YER006W	2101.21942386088	661.751316107198	1035.72566289081	1205.61476418847	637.94355957078	2046.17440978652
YER007C-A	1022.40308724819	870.542873914605	1027.69678178313	996.29000062493	716.702023715321	1092.35282031889
YER007C-A_intron	0.696459868697675	2.7746386419589	0	2.39684843775043	1.57516928289082	3.40650567667012
YER007W	247.243253387675	477.931506077421	345.241887630272	176.567834914282	307.945594805154	434.897224721552
YER008C	1326.05959000037	1236.10151499269	2326.36830095049	1386.97629597825	1364.88418362489	2024.59987383428
YER009W	1942.42657379781	1562.81521508335	3119.22031033397	1648.23277569305	1382.21104573669	2637.7708956349
YER010C	661.636875262791	4057.90901386489	2170.80872948918	451.406455776331	3907.99499085211	4116.19435930973
YER011W	27.1619348792093	284.400460800787	160.577622153615	7.98949479250144	86.6343105589948	165.783276264613
YER012W	2058.73537187033	5713.67462345387	3089.11200618016	1860.75333717359	4210.42749316715	5534.43622269673
YER013W	642.832458807954	713.775790643927	526.895322691548	688.694451113624	1082.14129734599	1251.32308523016
YER014C-A_intron	16.7150368487442	39.5386006479143	31.1119142922628	7.98949479250144	33.8661395821525	29.5230491978077
YER014W	305.049422489582	1286.73867020844	1230.42602975207	337.955629722811	1192.40314714835	1283.11713821241
YER015W	868.485456266	2913.37057405685	1118.02169424454	1475.65968817502	4455.36631665667	2931.86588572075
YER016W	580.847530493861	1042.57046971606	1702.12279482832	641.556431837866	909.660260869446	1283.11713821241
YER017C	3662.68244948107	1979.01101137719	1211.35743712133	5141.23989897468	2025.66769779759	2534.44022344257
YER018C	505.629864674512	1217.37270415947	2850.25279322666	562.460433392101	971.879447543633	2060.93593438542
YER019C-A	1558.6771861454	1738.31110918725	1661.97838928991	1854.36174133958	3147.97581185729	4319.44919801771
YER019W	752.873118062186	1032.16557480871	994.577647213951	894.024467280911	966.366355053515	1237.69706252348
YER020W	3143.12338743261	2864.81439782257	3833.79072891755	3253.32227950659	5375.26517786491	9411.03968274732
YER021W	3022.63583014791	9334.57805121023	4512.23118251657	3343.60357066185	7407.23355279406	9404.22667139398
YER022W	477.075010057907	807.41984481004	480.729256322384	557.666736516601	812.787349971661	744.889241298533
YER023W	1439.58254859809	4612.14308259618	2193.89176267376	1617.07374600229	4308.08798870638	4350.10774910775
YER024W	5657.34351343121	19182.4642511829	11656.931758214	7091.47557782428	21428.6029244466	29546.8947375444
YER025W	4020.66282199168	2502.72405504693	4998.98209966972	3612.0505956899	3011.72366888724	6916.34202553257
YER026C	3635.52051460186	3238.00329516604	1674.02171095143	4496.48766921981	4435.67670062054	3556.39192644361
YER027C	1050.26148199609	1288.12598952942	3001.79792413413	1095.35973605195	970.304278260742	2089.32348169101
YER028C	85.664563849814	227.52036864063	236.851992676582	54.3285645890098	76.3957102202045	143.073238420145
YER029C	657.458116050605	689.497702526787	934.361038906345	813.330569876647	569.42369576503	811.883852939712
YER030W	1158.21276164423	1256.91130480738	687.472944845163	957.141476141673	959.278093280506	908.401513778699
YER031C	1319.0949913134	1076.55979308005	627.256336537557	1391.76999285375	1078.20337413876	1118.46936384002
YER032W	238.885734963302	169.252957159493	156.563181599774	289.219711488552	227.611961377723	249.810416289142
YER033C	326.639678419209	871.930193235585	2809.1047775498	317.981892741557	555.247172219012	1758.89243105401
YER034W	284.155626428651	217.809133393774	160.577622153615	453.004354734832	447.348076340991	622.255036938409
YER035W	510.505083755396	1559.3469167809	3141.29973338009	766.192550600888	2172.94602574788	4664.64177325362
YER036C	5130.81985269577	4127.96863957435	5428.52723893064	4220.85009887851	4151.35864505874	9841.39489989998
YER037W	371.909569884558	1435.87549721373	4531.29977514731	383.495750040069	2410.79658746439	5406.12450887548
YER038C	167.84682835614	418.970434935794	1664.98921970529	144.609855744276	345.749657594534	1224.0710398168
YER038W-A	0.696459868697675	4.85561762342808	7.02527096922064	1.59789895850029	7.87584641445408	13.6260227066805
YER039C	87.753943455907	266.365309628054	302.086651676488	113.45082605352	400.092997854267	509.840349608295
YER039C-A	63.3778480514884	138.731932097945	174.628164092056	76.6991500080138	213.435437831705	238.455397366909
YER040W	374.695409359349	450.878779318321	447.610121753201	473.777041195335	530.832048334205	822.103369969723
YER041W	268.137049448605	305.903910275969	901.241904337163	252.468035443046	251.239500621085	714.230690208502
YER042W	930.470384580094	1322.11531289342	2627.45134248852	670.318613090871	1850.03632275526	2095.00099115213
YER043C	9800.58327231368	6944.92052082313	5225.7979909617	9485.92716713696	8482.28658836704	13259.2555954923
YER044C	1549.62320785233	835.859890890119	739.660672045088	2280.20181377991	1276.67470378301	1095.75932599556
YER044C-A	29.947774354	2068.49310758036	929.342988214045	27.963231773755	1471.20811022002	1177.51546223564
YER044C-A_intron	0	4.16195796293835	3.01083041538028	0	1.57516928289082	4.5420075688935
YER045C	201.973361922326	485.561762342808	602.166083076055	58.3233119852605	367.01444291356	1043.52623895328
YER046W	188.74062441707	595.159988700184	3855.87015196367	128.630866159273	682.835884133168	2367.52144528573
YER046W-A	8.3575184243721	11.7922142283253	55.198557615305	4.79369687550087	12.6013542631265	37.4715624433713
YER047C	782.820892416186	988.465016197859	2543.14809085787	795.753681333144	1027.79795708626	2398.17999637577
YER048C	1776.66912504777	1673.10710110122	1726.20943815136	1317.46769128349	1364.88418362489	1574.94112451382
YER048W-A	759.141256880466	404.40358206551	257.927805584244	1008.27424281368	461.524599887009	490.536817440498
YER049W	1283.57553800981	424.519712219712	540.94586462999	1208.81056210547	587.538142518274	1328.53721390135
YER050C	1655.48510789437	650.652761539362	932.353818629425	2319.35033826317	609.590512478745	856.168426736424
YER051W	360.069752116698	898.982919994684	672.418792768261	317.981892741557	834.839719932132	899.317498640912
YER052C	1140.80126492679	579.89947616941	1251.50184265973	1108.14292771995	1115.2198522867	4127.54937823196
YER053C	1847.01157178623	773.430521446044	600.158862799135	2854.64648936076	449.710830265328	624.526040722856
YER053C-A	476.37855018921	1232.63321669024	831.992804783416	376.305204726818	838.777643139359	755.108758328544
YER054C	515.380302836279	1648.13535332359	1048.7725946908	634.365886524614	1707.48350265364	2216.49969362003
YER055C	1298.20119525247	527.181341972191	1425.12639661333	1562.74518141328	1109.70675979658	4090.07781578859
YER056C	4281.8352727533	5843.38897996545	6944.98215814384	3330.0214295146	5615.47849350576	13834.9550548496
YER056C-A	3280.32598156605	215.034494751815	579.083049891473	2273.81021794591	277.229793788783	917.485528916486
YER056C-A_intron	60.5920085766977	8.3239159258767	13.0469317999812	31.1590296907556	20.4772006775806	48.8265813656051
YER057C	1285.66491761591	1295.75624579481	736.649841629707	808.536873001146	1591.70856036117	1520.4370336871
YER058W	753.569577930884	86.7074575612157	60.2166083076055	817.325317272897	108.686680519466	153.292755450155
YER059W	415.090081743814	624.987354101242	533.920593660769	494.549727655839	493.027985544825	642.69407099843
YER060W	369.820190278465	494.579337929174	436.57041023014	296.410256801803	456.011507396891	715.366192100726
YER060W-A	341.961795530558	360.009363794167	463.667883968562	305.198701073555	495.390739469161	789.173815095245
YER061C	906.790749044373	785.222735674369	730.628180798947	847.685397484403	1066.38960451708	1451.17141826147
YER062C	4437.14582347289	6983.76546181055	7062.40454434367	3147.06199876632	5223.26134206594	13063.9492700299
YER063W	1196.51805442261	1310.32309866509	1504.41159755168	1104.1481803237	1141.2101454544	1542.01156963934
YER064C	1176.32071823037	506.371552157499	332.19495583029	1277.52021732098	530.044463692759	983.344638665442
YER065C	69290.7923367317	30448.884456857	60844.8682542815	91272.7874590157	28476.6978807416	48065.7950978154
YER066C-A	103.076060567256	41.6195796293835	85.3068617691078	165.38254220478	70.0950330886413	90.8401513778699
YER066W	98.8973013550698	156.767083270678	174.628164092056	107.059230219519	141.765235460173	219.151865199111
YER067C-A	20.8937960609302	4.85561762342808	3.01083041538028	34.3548276077562	2.36275392433622	4.5420075688935
YER068C-A	6.26813881827907	4.85561762342808	14.0505419384413	0.798949479250144	40.1668167137158	62.4526040722856
YER068W	836.448302305907	2352.89356838115	2029.29969996631	1118.5292709502	2657.3105802368	3478.04229588019
YER069W	1890.88854351419	2402.14340427592	4236.23839444005	615.191099022611	9682.56558192984	22413.6718505972
YER070W	2652.11918000075	4994.34955552602	1839.61738379735	1978.99786010261	3571.69634895492	2675.24245807827
YER071C	323.157379075721	350.298128547311	489.761747568525	246.076439609044	266.991193449993	345.192575235906
YER072W	2970.40133999558	958.6376507968	2146.72208616614	3500.19766859488	2959.74308255184	6014.75352310721
YER073W	1441.67192820419	1992.88420458698	3856.87376210213	1864.74808456984	3016.44917673591	11747.902576943
YER074W	4755.42798346772	459.896354904688	995.581257352411	4257.60177492402	692.286899830513	2260.78426741674
YER074W-A	360.766211985396	534.117938577088	391.407953999436	338.754579202061	548.158910446004	583.647972602814
YER074W-A_intron	8.3575184243721	4.85561762342808	5.01805069230046	7.1905453132513	5.51309249011785	6.81301135334024
YER074W_intron	80.0928849002326	15.9541721912637	45.1624562307041	48.7359182342588	18.1144467532444	70.4011173178492
YER075C	390.017526470698	347.523489905352	1480.32495422864	348.341972953063	422.145367814738	1356.92476120693
YER076C	134.416754658651	246.942839134342	1197.30689518289	126.234017721523	200.834083568579	554.124923405006
YER076W-A	10.4468980304651	23.5844284566507	235.848382538122	11.9842421887522	24.4151238848076	114.685691114561
YER077C	546.024537058977	362.784002436126	439.58124064552	644.752229754866	319.759364426835	516.653360961635
YER078C	711.085525940326	463.364653207136	657.36464069136	820.521115189898	364.651688989224	579.105965033921
YER078W-A	2.7858394747907	7.63025626538698	9.03249124614083	0.798949479250144	2.36275392433622	10.2195170300104
YER079C-A	0	0	0	2.39684843775043	2.36275392433622	1.13550189222337
YER079W	647.707677888838	1835.42346165581	2998.78709371875	748.615662057385	1790.96747464686	1911.04968461194
YER080W	2581.77673326228	1404.66081249169	762.74370522967	3244.53383523484	1412.92684675306	1390.98981797363
YER081W	599.651946948698	2030.34182625343	2796.05784574982	435.427466191329	2065.8345145113	9965.16460615233
YER082C	1412.42061371888	760.250987896739	1592.72928973617	802.944226646395	518.230694071078	1480.69446745928
YER083C	666.512094343675	1427.55158128785	1050.77981496772	699.879743823126	1251.47199525675	1542.01156963934
YER084W	10.4468980304651	326.713700090661	510.837560476187	20.7726864605037	259.115347035539	387.206145248171
YER084W-A	0.696459868697675	16.6478318517534	394.418784414816	0.798949479250144	8.66343105589948	136.260227066805
YER085C	0	0	73.2635401075867	0	0.787584641445408	27.252045413361
YER086W	2257.92289431786	2468.04107202244	2701.71849273457	2170.74573512264	3138.52479615995	7109.37734721054
YER087C-A	25.0725552731163	20.116130154202	22.079423046122	29.5611307322553	10.2386003387903	22.7100378444675
YER087C-B	864.306697053814	1183.38338079547	3172.41164767235	959.538324579423	1038.03655742505	2412.94152097467
YER087W	695.066948960279	226.13304931965	245.884483922722	669.519663611621	163.030020779199	193.035321677974
YER088C	2258.61935418656	2481.22060557175	5527.88464263819	2609.36899923097	1820.89569102178	6168.04627855737
YER088C-A	40.3946723844651	104.742608733949	107.38628481523	49.5348677135089	72.4577870129775	126.040710036795
YER089C	1033.54644514735	1127.1969482958	1448.20942979791	901.215012594163	864.767936307058	1656.6972607539
YER090W	1475.79846177037	758.863668575759	667.400742075961	1506.01976838652	1121.52052941826	2109.76251575103
YER091C	6043.87874055842	4909.02941728579	3200.51273154923	1777.66259133157	6485.75952230293	10621.4846998574
YER091C-A	2.7858394747907	4.16195796293835	8.02888110768074	5.59264635475101	14.9641081874627	17.0325283833506
YER092W	384.445847521116	258.041393702178	787.833958691172	381.897851081569	424.508121739075	711.959686424055
YER093C	750.087278587396	600.015606323612	589.119151276074	850.082245922153	834.839719932132	1066.23627679775
YER093C-A	530.702419947628	346.829830244863	179.646214784356	419.448476606326	209.497514624478	320.211533606991
YER093C-A_intron	0	2.08097898146918	2.00722027692018	0.798949479250144	0	0
YER094C	2874.2898781153	6488.49246422089	4166.9892948863	2629.34273621222	4747.56021863292	6616.5695259856
YER095W	1240.39502615056	5645.00231706538	3310.90984677984	1480.45338505052	5812.37465386711	7074.17678855162
YER096W	36.9123730409768	2599.83640751549	3313.92067719522	15.1800401057527	2857.35707916394	3340.64656692117
YER097W	20.8937960609302	18.7288108332226	15.0541520769014	18.3758380227533	36.2288935064887	37.4715624433713
YER098W	511.898003492791	443.942182713424	416.498207460938	563.259382871352	392.217151439813	522.330870422752
YER099C	1137.3189655833	1178.52776317204	1490.36105561324	997.08895010418	1346.76973687165	1740.72440077843
YER100W	1027.27830632907	1075.17247375907	5256.90990525396	892.426568322411	1243.5961488423	2898.93633084627
YER101C	469.413951502233	1194.48193536331	610.194964183736	348.341972953063	934.075384754253	982.209136773218
YER102W	2215.4388423273	120.696780925212	390.404343860976	1954.23042624585	191.383067871234	788.038313203022
YER103W	1938.24781458563	1770.91311323027	9180.02193649446	2110.82452417888	6803.94371744688	16664.6257702702
YER104W	142.774273083023	603.483904626061	474.707595491623	165.38254220478	808.849426764434	1238.8325644157
YER105C	1487.63827953823	2114.27464517268	3653.14090399473	1596.30105954179	2111.51442371514	5293.70982154537
YER106W	6.96459868697675	832.39159258767	3831.78350864063	11.185292709502	258.327762394094	3882.28096951172
YER107C	725.711183182977	1197.25657400527	2268.15891291981	867.659134465657	912.023014793782	1636.25822669388
YER107W-A	62.6813881827907	70.753285369952	180.649824922817	67.9107057362623	92.9349876905581	107.872679761221
YER109C	390.713986339396	323.245401788212	354.274378876412	396.278941708071	234.700223150731	384.935141463724
YER110C	3473.941825064	2279.36564436924	2036.32497093553	3143.86620084932	2494.28055945761	4707.79084515811
YER111C	616.366983797442	2122.59856109856	1893.81233127419	509.729767761592	1870.51352343284	2095.00099115213
YER112W	828.787243750233	1306.16114070215	1028.70039192159	1116.9313719917	1304.24016623359	1549.96008288491
YER113C	573.882931806884	432.149968485099	307.104702368788	501.740272969091	405.606090344385	576.834961249474
YER114C	814.161586507582	3738.13191037913	3358.07952328747	883.638124050659	3118.04759548237	3855.02892409835
YER115C	246.546793518977	830.310613606201	83345.8075585568	233.293247941042	383.553720383914	18093.0871506872
YER116C	250.725552731163	490.417379966236	984.54154582935	254.864883880796	567.060941840693	824.374373754169
YER117W	5804.99300559512	546.603812465904	1159.16970992141	5040.57226458916	756.868840429037	2627.55137860489
YER117W_intron	87.0574835872093	16.6478318517534	49.1768967845445	64.7149078192617	24.4151238848076	86.2981438089764
YER118C	362.159131722791	523.019384009253	334.202176107211	304.399751594305	381.190966459577	471.2332852727
YER119C	596.866107473907	1018.98604125941	435.56680009168	636.762734962365	1022.28486459614	945.87307622207
YER119C-A	2.7858394747907	6.24293694440753	4.01444055384037	8.78844427175158	16.5392774703536	26.1165435211376
YER120W	1984.91062578837	3030.59905667961	4400.8304571475	2097.24238303163	2419.46001852029	3190.76031714768
YER121W	176.900806649209	287.868759103236	138.498199107493	274.039671382799	457.586676679782	296.365993870301
YER122C	2289.96004827795	2092.7711956975	2134.67876450462	2536.66459661921	2147.74331722163	3683.56813837263
YER123W	651.886437101024	1052.28170496291	3820.74379711757	803.743176125645	610.378097120191	2927.32387815186
YER124C	1011.25972934902	573.656539225003	385.386293168675	990.697354270179	845.078320270922	482.588304194934
YER125W	2494.02278980637	2988.97947705023	2438.77263645802	2590.19421172897	2877.04669520007	3540.49489995248
YER126C	1478.58430124516	595.853648360674	1207.34299656749	794.155782374643	477.276292715917	1757.75692916178
YER127W	589.205048918233	691.578681508256	758.729264675829	545.682494327848	503.266585883615	1014.00318975547
YER128W	193.615843497954	310.065868238907	244.880873784262	135.022461993274	266.203608808548	381.528635787054
YER129W	817.64388585107	972.510844006595	1801.48019853586	772.584146434889	1224.69411744761	2290.30731661455
YER130C	579.454610756465	231.682326603568	212.765349353539	648.746977151117	457.586676679782	1016.27419353992
YER131W	5998.60884909307	301.048292652541	1042.75093386004	5938.59147926632	512.71760158096	2400.45100016021
YER132C	275.101648135582	639.554206971527	3750.49108742536	232.494298461792	547.371325804558	1863.35860513856
YER133W	4288.10341157158	4897.93086271795	9107.76200652533	4786.50633018761	6226.64417526739	9781.21329961214
YER133W-A	62.6813881827907	33.2956637035068	18.0649824922817	60.720160423011	26.7778778091439	24.9810416289142
YER133W_intron	199.883982316233	49.9434955552602	106.38267467677	234.092197420292	83.4839719932132	133.989223282358
YER134C	173.418507305721	88.0947768821951	83.2996414921876	176.567834914282	86.6343105589948	82.8916381323063
YER135C	48.0557309401396	24.9717477776301	25.0902534615023	32.7569286492559	23.6275392433622	19.3035321677974
YER136W	2917.47038997456	4859.08592173053	2257.11920139675	3255.71912794434	5446.93538023644	5998.85649661608
YER137C	39.6982125157675	35.376642684976	46.1660663691642	22.370585419004	29.1406317334801	38.6070643355947
YER137W-A	0	0	0	1.59789895850029	0	0
YER139C	332.907817237489	403.70992240502	445.602901476281	261.256479714797	407.968844268721	474.63979094937
YER140W	313.406940913954	602.096585305082	473.703985353163	319.579791700058	573.361618972257	742.618237514087
YER141W	4939.98984867261	2429.88979069551	2848.24557294974	7943.15572270493	2743.9448907958	3263.43243824998
YER142C	293.906064590419	1220.14734280143	499.797848953126	259.658580756297	978.967709316642	1096.89482788778
YER143W	1185.37469652344	4170.97553852472	1724.20221787444	1540.37459599428	3920.59634511524	4392.12131912001
YER144C	1329.54188934386	1167.42920860421	1314.72928138272	1416.53742671051	1863.42526165983	3080.61663360201
YER145C	6959.72346789586	8631.90081513414	6801.46590834404	4355.07361139254	7721.47982473078	15756.2242564915
YER145C-A	20.8937960609302	36.0703023454657	47.1696765076243	17.5768885435032	50.4054170525061	89.7046494856465
YER146W	43.1805118592558	136.650953116476	122.440436892131	43.9422213587579	133.889389045719	198.71283113909
YER147C	530.00596007893	1498.30486665781	961.458512644768	470.581243278335	1564.93068255202	1585.16064154383
YER147C-A	143.470732951721	129.020696851089	213.768959492	141.414057827276	171.693451835099	300.908001439194
YER148W	495.879426512744	643.716164934465	1005.61735873701	540.888797452348	608.8029278373	1103.70783924112
YER148W-A	11.1433578991628	14.5668528702842	23.0830331845821	13.5821411472525	3.93792320722704	23.8455397366909
YER149C	186.651244810977	273.301906232952	896.223853644862	166.18149168403	237.062977075068	525.737376099422
YER150W	2357.51665554163	478.62516573791	549.97835587613	4342.29041972453	1584.62029858816	1040.11973327661
YER151C	1277.30739919154	1221.53466212241	1277.5957062597	1547.56514130753	1301.87741230926	2045.0389078943
YER152C	702.031547647256	2099.7077923024	613.205794599116	729.440874555382	1234.14513314495	1060.55876733663
YER153C	122.576936890791	260.122372683647	133.480148415192	174.170986476531	304.795256239373	327.024544960332
YER154W	2736.39082411316	671.462551354054	522.880882137708	2763.56624872625	403.243336420049	557.531429081677
YER155C	1394.31265713275	1406.74179147316	7926.51287355781	1433.31536577476	1420.01510852607	5560.55276621786
YER156C	1367.15072225354	929.503945056232	1089.92061036766	1325.45718607599	651.332498475352	1126.41787708559
YER157W	465.931652158744	488.336400984767	274.989177938065	534.497201618346	482.789385206035	499.620832578285
YER158C	1072.54819779442	1139.68282218462	918.303276690984	1072.98915063294	1311.3284280066	1816.8030275574
YER158W-A	48.7521908088372	93.6440541661129	112.40433550753	49.5348677135089	137.827312252946	190.764317893527
YER159C	619.849283140931	1056.44366292585	1379.96394038263	836.500104774901	2070.56002235998	2623.00937103599
YER161C	820.429725325861	601.402925644592	2947.60297665729	878.844427175159	649.757329192461	2152.91158765552
YER162C	591.990888393024	953.088373512883	649.335759583679	536.095100576847	990.781478938323	996.970661372122
YER163C	637.95723972707	557.008707373249	335.205786245671	598.413159958358	429.233629587747	572.29295368058
YER164W	1388.74097818316	1444.8930728001	2458.84483922722	1479.65443557127	1927.21961761691	2643.44840509601
YER165C-A	17.4114967174419	11.7922142283253	46.1660663691642	39.1485244832571	38.591647430825	49.9620832578285
YER165W	8636.10237185117	6925.49805032942	18181.401268343	7831.30279560991	5698.96246549897	18948.1200755314
YER166W	1489.03119927563	1665.47684483583	6859.67529637473	1808.82162102233	1546.02865115734	4984.85330686061
YER167W	637.95723972707	878.866789840482	1148.12999839835	760.599904246137	1071.9026970072	1912.18518650416
YER168C	598.259027211303	520.244745367294	2063.42244467395	665.52491621537	525.318955844087	1312.64018741022
YER169W	832.966002962419	1210.43610755457	1553.58849433622	663.12806777762	1869.7259387914	3438.29972965238
YER170W	647.01121802014	393.305027497674	309.111922645708	1066.59755479894	318.184195143945	265.70744278027
YER171W	472.896250845721	652.733740520831	485.747307014684	540.888797452348	452.073584189664	697.198161825152
YER172C	1365.75780251614	1926.98653684046	2208.94591475066	1175.25468397696	2035.11871349493	2672.97145429382
YER173W	270.226429054698	423.826052559222	309.111922645708	232.494298461792	459.949430604118	500.756334470508
YER174C	761.230636486559	614.582459193897	722.599299691266	799.748428729394	693.862069113404	814.154856724159
YER175C	611.491764716558	659.670337125729	350.259938322572	725.446127159131	692.286899830513	914.079023239816
YER175W-A	22.2867157983256	16.6478318517534	16.0577622153615	31.1590296907556	37.8040627893796	22.7100378444675
YER176W	960.418158934094	989.852335518838	1887.79067044343	1014.66583864768	1581.46996002238	2361.84393582462
YER177W	11045.1570576764	10670.5665573134	16971.0474413602	16885.7972439518	11100.2179365316	20209.6626777916
YER178W	7558.67895497586	10678.1968135788	6063.81245657588	8132.50674928722	10141.7274278925	10578.335627953
YER179W	91.2362427993954	28957.5161868041	10743.6465322153	59.9212109437608	22878.5462493476	18232.7538834307
YER179W_intron	1.39291973739535	3.46829830244863	1.00361013846009	0	4.72550784867245	3.40650567667012
YER180C	184.561865204884	427.294350861671	10400.4118648619	216.515308876789	254.389839186867	6915.20652364035
YER180C-A	98.2008414863721	83.9328189192568	303.090261814948	69.5086046947625	106.32392659513	309.992016576981
YER181C	6.26813881827907	11.7922142283253	31.1119142922628	9.58739375100173	7.08826177300867	40.8780681200415
YER182W	1909.69295996902	892.046323389787	5231.81965179246	2665.29546277848	711.976515866648	3332.6980536756
YER183C	347.53347448014	428.68167018265	417.501817599398	353.135669828564	334.723472614298	426.948711475989
YER184C	238.189275094605	442.554863392445	425.530698707079	171.774138038781	566.273357199248	845.948909706414
YER185W	12.5362776365581	49.2498358947705	34.1227447076431	14.3810906265026	87.4218952004402	119.227698683454
YER186C	686.01297066721	480.01248505889	454.635392722422	566.455180788352	530.044463692759	641.558569106206
YER187W	114.915878335116	246.249179473852	191.689536445878	24.7674338567545	41.7419859966066	72.6721211022959
YER189W	0	0	0	0	1.57516928289082	0
YFL001W	640.046619333163	346.829830244863	325.16968486107	556.86778703735	344.962072953089	593.867489632825
YFL002C	942.310202347954	595.853648360674	586.108320860694	690.292350072125	500.116247317834	832.322886999733
YFL003C	77.3070454254419	7097.52564613087	3531.70407724106	61.5191099022611	5107.48639977347	4632.84772027137
YFL004W	2311.55030420758	3291.41508902375	2107.58129076619	2441.58960858844	4097.01530479901	6237.31189398299
YFL005W	2148.57869493233	2767.00838569351	3578.87375374869	1828.79535800358	2582.49003929949	3346.32407638228
YFL007W	1650.60988881349	5614.48129200384	2503.00368531947	1784.05418716557	7268.61865589967	7130.95188316279
YFL008W	809.982827295396	6812.43152566959	2224.00006682756	673.514411007872	6765.35207001605	4643.06723730138
YFL009W	683.227131192419	1183.38338079547	1276.59209612124	608.00055370936	1015.98418746458	1335.35022525469
YFL010C	193.615843497954	314.921485862335	208.750908799699	174.170986476531	241.78848492374	417.864696338202
YFL010W-A	43.1805118592558	80.4645206168081	88.3176921844881	37.5506255247568	67.7322791643051	109.008181653444
YFL011W	50.1451105462326	194.918364597613	98513.3675811042	28.7621812530052	63.794355957078	23121.0895294523
YFL012W	2.08937960609302	250.411137436791	8834.78004886419	3.99474739625072	3.93792320722704	2638.90639752712
YFL012W-A	0	4.16195796293835	175.631774230516	0.798949479250144	0	62.4526040722856
YFL013C	794.660710184047	587.529732434797	1005.61735873701	870.055982903407	711.976515866648	1103.70783924112
YFL013W-A	1.39291973739535	0.693659660489725	2.00722027692018	4.79369687550087	1.57516928289082	4.5420075688935
YFL014W	14721.7687045314	11865.0484926768	16023.6394706538	16455.9624241152	37270.0804024796	48985.5516305164
YFL015C	0.696459868697675	21.5034494751815	19.0685926307417	4.79369687550087	19.6896160361352	43.1490719044882
YFL015W-A	0	1.38731932097945	1.00361013846009	0	1.57516928289082	1.13550189222337
YFL016C	4637.02980578912	1300.61186341823	2365.50909635044	7640.35387006913	1950.05957221883	4778.19196247596
YFL017C	685.316510798512	1075.86613341956	10984.5129654457	441.02011254608	710.401346583758	2670.70045050938
YFL017W-A	279.976867216465	316.308805183315	861.097498798759	282.029166175301	284.318055561792	483.723806087157
YFL018C	9764.3673591414	9196.53977877278	7338.39733242019	10459.8465823429	7034.70601739038	8990.90398262468
YFL019C	16.0185769800465	56.8800921601575	47.1696765076243	5.59264635475101	44.1047399209428	47.6910794733817
YFL020C	17.4114967174419	51.3308148762397	54.194947476845	0.798949479250144	22.0523699604714	34.0650567667012
YFL021C-A	8.3575184243721	33.2956637035068	40.1444055384037	18.3758380227533	77.1832948616499	106.737177868997
YFL021W	342.658255399256	1390.09395962141	1227.41519933669	214.917409918289	1876.02661592296	3131.71421875207
YFL022C	2311.55030420758	1126.50328863531	5451.61027211522	1633.85168506654	1035.67380350071	2546.93074425703
YFL023W	341.265335661861	346.829830244863	1035.72566289081	337.156680243561	853.741751326822	1146.85691114561
YFL024C	704.120927253349	749.152433328903	3700.31058050236	818.923216231398	1051.42549632962	1840.64856729409
YFL025C	263.261830367721	350.298128547311	269.971127245765	277.2354692998	391.429566798368	426.948711475989
YFL026W	59.895548708	193.531045276633	284.021669184206	47.1380192757585	104.748757312239	290.688484409184
YFL027C	258.386611286837	312.840506880866	536.931424076149	234.891146899542	251.239500621085	535.956893129433
YFL028C	628.206801565303	359.315704133678	428.541529122459	583.233119852605	354.413088650433	986.751144342112
YFL029C	484.039608744884	962.799608759739	2481.92787241181	361.125164621065	521.38103263686	1371.68628580584
YFL030W	7824.72662481838	5860.73047147769	3666.18783579472	7394.27743046008	1961.87334184051	2496.9686609992
YFL031W	2913.29163076237	896.901941013215	6421.09766586767	5323.40038024371	2047.72006775806	6491.66431784103
YFL031W_intron	565.525413382512	206.710578825938	1377.95672010571	1059.40700948569	415.844690683175	1292.2011533502
YFL032W	50.1451105462326	20.116130154202	95.3429631537087	78.2970489665141	33.8661395821525	139.666732743475
YFL033C	920.719946418326	1883.97963789009	3306.895406226	882.040225092159	2287.93338339891	3601.81200213254
YFL034C-A	458.27059360307	60.3483904626061	266.960296830384	144.609855744276	87.4218952004402	331.566552529225
YFL034C-A_intron	51.5380302836279	33.9893233639965	132.476538276732	53.5296151097597	62.2191866741872	161.241268695719
YFL034C-B	234.010515882419	145.668528702842	361.299649845633	313.188195866057	141.765235460173	280.468967379173
YFL034C-B_intron	0.696459868697675	6.24293694440753	0	0.798949479250144	5.51309249011785	1.13550189222337
YFL034W	649.100597626233	686.723063884828	1172.21664172139	644.752229754866	829.326627442014	1027.62921246215
YFL036W	2574.8121345753	4402.65786512829	2722.79430564223	3598.46845454265	3622.10176600743	4690.75831677476
YFL037W	3268.48616379819	11393.3599235437	13905.0184683646	4721.79142236835	8600.42428458385	15248.6549106677
YFL038C	4934.41816972303	5626.27350623216	27507.9502850527	5179.58947397868	6031.32318418893	14031.3968822042
YFL039C	19539.1816163133	12435.9303932598	9657.74036240146	30029.3151270959	18698.8345571969	28294.436150422
YFL039C_intron	24.3760954044186	11.7922142283253	19.0685926307417	42.3443224002576	29.9282163749255	61.3171021800622
YFL040W	100.290221092465	502.209594194561	11384.9534106913	89.4823416760161	146.490743308846	4510.21351591124
YFL041W	4467.09359782689	5425.80586435063	29760.0514357571	5183.58422137494	4255.31981772954	23383.3904665559
YFL041W-A	35.5194533035814	41.6195796293835	55.198557615305	35.9527265662565	39.3792320722704	63.5881059645089
YFL042C	904.70136943828	1099.45056187621	820.953093260355	783.769439144391	1038.82414206649	1095.75932599556
YFL044C	692.281109485489	1825.71222640896	915.292446275604	441.81906202533	1454.66883274967	1705.52384211951
YFL045C	5277.07642512228	2590.81883192912	2374.54158759658	7678.70344507314	2517.90809870097	3225.96087580661
YFL046W	311.317561307861	735.972899779598	593.133591829914	280.431267216801	561.547849350576	721.043701561842
YFL047W	496.575886381442	158.848062252147	193.696756722798	689.493400592874	165.392774703536	262.300937103599
YFL048C	1087.17385503707	445.329502034404	898.231073921782	1331.04983243074	548.946495087449	868.658947550881
YFL049W	596.866107473907	924.648327432804	1692.08669344371	638.360633920865	949.039492941716	1676.0007929217
YFL050C	335.693656712279	816.437420396407	1480.32495422864	452.205405255582	756.868840429037	1816.8030275574
YFL051C	64.7707677888838	11.0985545678356	23.0830331845821	27.1642822945049	14.9641081874627	21.5745359522441
YFL052W	539.756398240698	264.284330646585	356.281599153333	786.166287582142	393.792320722704	588.189980171708
YFL053W	83.575184243721	70.753285369952	131.472928138272	79.8949479250144	367.802027555005	624.526040722856
YFL054C	444.341396229117	624.987354101242	483.740086737764	305.198701073555	756.868840429037	1327.40171200912
[truncated: 4,878 more rows]

## Sheet: differentially expressed genes
Table S5	List of differentially expressed genes when Bdf1 bromodomains are mutated during sporulation.
	adjp-value < 0.05, fold change < -2 or > 2
bdf1-Y186F-Y535F versus BDF1(4 h)			bdf1-Y186F-Y535F versus BDF1 WT (8 h)
Gene name	log2FoldChange	adjp-value	Gene name	log2FoldChange	adjp-value
RPR1	4.57394	7.81269e-23	YHR136C	3.09949	3.6886e-42
snR52	4.54002	5.30132e-09	tP(UGG)F	3.06223	8.36363e-05
tL(CAA)D	4.3832	1.02568e-05	YIR042C	2.94948	5.40934e-12
snR6	4.33765	4.8273e-09	tV(AAC)M3	2.90704	0.0105648
tR(CCG)L	3.75465	0.000766251	snR6	2.8988	1.57301e-05
tP(UGG)F	3.74561	3.62244e-05	YKL218C	2.6792	2.93116e-12
SCR1	3.54023	5.44272e-10	RPR1	2.67418	3.12176e-09
tI(UAU)L	3.31265	0.00474017	tH(GUG)G2	2.63445	0.00784994
tV(AAC)J	3.29678	0.00732068	tW(CCA)M	2.58473	0.02764
YDR215C	3.29414	1.90222e-11	YOR385W	2.58396	6.18054e-10
tS(AGA)B	3.22467	0.00548111	tK(CUU)M	2.54915	0.0243435
YHR136C	3.10647	8.25147e-42	tK(CUU)I	2.45309	0.037146
snR37	2.83139	1.15139e-13	YNL008C	2.44156	3.83037e-19
YER068C-A	2.83093	1.96351e-05	YBR296C	2.42332	3.76358e-08
snR190	2.8035	5.53015e-05	YLR194C	2.40903	1.98385e-12
tP(UGG)A	2.7826	0.0293115	tL(GAG)G	2.38683	0.0313095
YDR034C-A	2.73162	0.00923356	tF(GAA)B	2.36556	0.0307597
tP(UGG)H	2.71523	0.0330334	YKL216W	2.30523	2.1337e-05
snR35	2.715	3.01793e-13	tK(UUU)L	2.23101	0.0486207
tY(GUA)D	2.66527	0.0355038	YCL030C	2.2125	2.10982e-08
YBL044W	2.62676	0.000152793	YML123C	2.20681	2.1589e-11
tR(UCU)E	2.57847	0.0442668	YPL155C	2.20509	9.17717e-19
tA(AGC)K2	2.56326	0.047826	YPL250C	2.15872	4.39932e-11
snR10	2.5074	0.00243032	YMR096W	2.12701	1.8281e-08
YIR042C	2.48	5.45961e-09	YNL311C	2.11444	9.58318e-12
YLR374C	2.47711	1.89729e-05	YMR062C	2.10803	1.88663e-19
snR48	2.4573	0.00310482	YNL009W	2.10762	2.7274e-11
YOR282W	2.45376	0.0396975	YIL164C	2.10227	2.26508e-07
tS(GCU)L	2.43076	0.00308777	YOL058W	2.07965	2.51824e-13
tS(CGA)C	2.43013	0.0255453	YER001W	2.07772	7.69831e-11
snR34	2.42164	9.84685e-09	YOL019W	2.06133	5.58573e-09
tT(AGU)N2	2.40769	0.0494853	YLR303W	2.04015	2.50043e-05
LSR1	2.40725	1.08297e-11	YBR047W	1.99034	2.35016e-18
YPL080C	2.37748	0.00157243	YOL016C	1.98675	1.34595e-08
YPL242C	2.36504	4.23932e-21	YOR222W	1.98088	5.80448e-07
tD(GUC)J3	2.36358	0.0259173	YKL163W	1.95945	1.04563e-07
YLL024C	2.32918	1.15991e-05	YJL120W	1.95803	0.0403714
YFL053W	2.31848	2.30586e-10	YPL054W	1.95784	1.76747e-11
tK(UUU)O	2.28001	0.022625	YJL088W	1.94614	8.7975e-12
tV(AAC)M1	2.27625	0.0411138	YBL108W	1.94605	0.0354285
YBR296C	2.26811	8.93306e-07	YGR213C	1.92934	7.71859e-18
YNL008C	2.26274	2.97321e-16	YIL165C	1.92198	6.7284e-06
tP(AGG)C	2.24163	0.020196	YDR040C	1.92115	5.60414e-09
snR19	2.22299	6.76086e-07	YIL116W	1.91089	3.72098e-08
YGR160W	2.20246	0.044966	YLR053C	1.90879	1.61912e-05
snR189	2.19949	0.0126292	YER119C-A	1.90579	0.0207589
YGL007W	2.19615	5.20849e-05	YDL234C	1.90414	2.81888e-08
snR45	2.19179	1.32177e-05	snR10	1.88906	0.035812
snR38	2.17167	0.0299542	YCR007C	1.88214	2.14395e-08
YML123C	2.12017	4.68426e-10	YJR109C	1.87408	1.80076e-09
YLR227W-B	2.11197	0.00317815	YDR010C	1.87359	0.00010444
snR64	2.07462	0.0250499	YKR080W	1.85461	1.77163e-05
YKL065W-A	2.01572	0.000271183	YPL019C	1.84878	1.08432e-18
YAR073W	2.00779	5.21565e-06	YER069W	1.84709	1.86487e-09
YGR121W-A	2.00182	0.00197258	YHL016C	1.82703	0.000132944
YER069W	1.9812	3.44137e-10	YMR195W	1.82558	8.68032e-10
YHR139C	1.9765	0.000703785	YPR145W	1.8232	1.49544e-06
YPL155C	1.97502	3.12501e-15	YEL067C	1.81015	5.53821e-10
YDR095C	1.97294	0.0497703	YOR203W	1.78274	0.00302001
YML059C	1.96147	5.44421e-21	YGR121W-A	1.7787	0.00983422
YOR318C	1.96005	0.0487943	YJL171C	1.77636	9.30322e-07
snR32	1.95089	0.0202622	YGL202W	1.77531	3.7935e-05
YAL064C-A	1.92202	0.000301166	YOL151W	1.77147	9.0393e-07
YGR236C	1.89549	0.00141438	YLR058C	1.76228	0.000198469
YLR349W	1.88542	0.00120188	YBR222C	1.75133	1.5691e-23
YER103W	1.88212	0.000419225	SCR1	1.74889	0.00270507
YKR032W	1.88133	0.0285657	YMR305C	1.74757	1.05096e-06
YIR034C	1.88	2.07184e-10	YLR399C	1.74485	6.782e-15
YNL009W	1.87139	9.4044e-09	YDR215C	1.74419	6.95008e-05
YPL223C	1.86125	3.1583e-05	YDR257C	1.74271	1.16199e-12
YOR391C	1.85672	0.0275323	YGR189C	1.72627	2.4354e-10
snR82	1.8506	4.17031e-08	YOR036W	1.7219	1.31248e-14
snR14	1.84326	0.00858395	YER130C	1.71616	2.25288e-07
YNL103W-A	1.84264	0.000185098	YKR012C	1.71577	0.00373676
YOL085C	1.80168	0.00194113	YFL053W	1.69076	1.75637e-06
snR4	1.77702	5.69749e-05	YLR142W	1.6876	4.988e-05
YPL019C	1.76944	1.08078e-16	YMR120C	1.6705	7.18007e-06
YCL030C	1.76558	2.72248e-05	YJL159W	1.66715	5.09461e-15
snR8	1.76428	3.42685e-05	YLR414C	1.65197	1.64779e-11
YDL171C	1.72252	3.10957e-28	snR42	1.6496	2.73915e-05
YKR034W	1.72006	2.59145e-07	YIR031C	1.64037	0.00139514
YPR115W	1.71018	3.31261e-10	YIR034C	1.63678	1.47305e-08
snR13	1.70197	0.0337701	YGL184C	1.63266	6.57382e-05
YDR040C	1.68806	8.93306e-07	YOR130C	1.62386	3.50072e-10
snR85	1.67162	0.0466103	YOR302W	1.61865	9.94416e-07
YER150W	1.67003	0.000333792	YER068C-A	1.6163	0.00481526
YLR053C	1.66321	0.000337756	YBR056W-A	1.61523	0.00669288
snR5	1.66061	0.00240259	YDR038C	1.61086	0.000145063
YDR169C-A	1.65278	0.0176795	YNL020C	1.60664	2.45654e-09
YCR006C	1.62579	8.35688e-11	snR48	1.5996	0.0393575
YCR007C	1.61517	5.60201e-06	YOL118C	1.5948	5.83793e-07
YOL016C	1.61089	1.42163e-05	YDR007W	1.58628	1.86988e-29
YER072W	1.60813	4.5539e-19	YPL018W	1.58618	5.51767e-28
YDL184C	1.60706	5.44272e-10	YKL051W	1.58606	2.73068e-19
YER165C-A	1.60688	0.00274122	YJR010W	1.585	2.09216e-05
YMR096W	1.60391	7.85153e-05	YMR189W	1.58025	2.64937e-10
YLR167W	1.60382	0.000948192	YGR240C-A	1.57682	0.000116803
YGL007C-A	1.60211	0.0433105	YDR035W	1.57608	1.10195e-10
YKR033C	1.60029	0.0176656	YPL223C	1.5743	0.000269295
YFL014W	1.59949	1.46744e-12	YKR034W	1.56587	1.46649e-06
YGL118C	1.59694	0.00978584	YMR088C	1.56538	1.12991e-11
YBR208C	1.58901	1.99805e-05	YFR030W	1.56004	3.47478e-07
YOL085W-A	1.53781	3.21526e-05	YDL182W	1.55577	1.15292e-13
YMR118C	1.53362	3.17789e-05	YOL007C	1.55277	3.93933e-05
snR42	1.52683	4.22343e-05	YMR300C	1.55177	0.000132944
YJL088W	1.51828	4.70617e-07	YPL017C	1.54638	2.37836e-23
YGR213C	1.51786	3.98843e-11	YDR019C	1.54603	9.78818e-12
YLR255C	1.51152	0.00245578	YJL087C	1.53875	3.33533e-12
YMR194C-A	1.51081	0.0183667	YHR138C	1.5373	1.16952e-08
YPR114W	1.50056	1.21764e-10	YLR121C	1.53617	1.94184e-07
YBR032W	1.49868	0.00530948	YLR227W-B	1.53047	0.0420156
YLR399C	1.49796	7.81683e-11	YDL238C	1.52391	1.88404e-07
YMR195W	1.49241	1.92827e-06	YGL234W	1.52161	0.000246244
YBR051W	1.49177	0.00148579	YDR127W	1.52151	4.28685e-15
YOR222W	1.48294	0.000552195	YDR242W	1.52065	2.01494e-08
YDL133C-A	1.48278	1.24875e-12	YDR009W	1.51836	1.21886e-08
YCR022C	1.47519	0.0172481	YBR046C	1.51695	2.24819e-15
snR30	1.46839	9.27767e-05	YJL144W	1.51687	7.40239e-06
YBR047W	1.46596	5.35439e-11	YNL208W	1.51272	4.30145e-17
YKL163W	1.44845	0.000261614	YHR215W	1.512	0.0309894
YBR150C	1.44011	2.77923e-15	YMR095C	1.51034	2.10982e-08
YJL161W	1.43742	0.000622874	YGL196W	1.50469	3.46938e-15
YNR044W	1.43661	1.38598e-07	YJL107C	1.50018	1.80037e-05
YHR023W	1.43457	5.84075e-12	YAR015W	1.49915	5.80689e-05
snR69	1.43437	0.0480614	snR52	1.4943	0.0263622
YOR153W	1.43357	0.00045554	YPR170C	1.49403	0.0155696
YLR075W	1.40828	0.000321366	YDL184C	1.49128	5.51704e-09
YDR136C	1.40609	0.0494853	YLR136C	1.48448	5.12764e-05
YMR316W	1.40082	4.48645e-05	YJL130C	1.48398	0.000198469
YIR002C	1.40008	2.27227e-10	YDL133C-A	1.48396	6.86301e-13
YIL057C	1.38767	0.0105615	YOL140W	1.47432	2.33341e-05
YGR233C	1.372	1.49888e-18	YDR008C	1.47377	0.00771928
YEL069C	1.37017	1.20726e-07	YIR032C	1.4688	0.000563897
YOL118C	1.3664	3.41649e-05	YNL036W	1.46604	1.26513e-12
YOL010W	1.3634	0.00110335	YMR018W	1.46466	2.5182e-12
YPR195C	1.35972	4.06407e-05	YDR481C	1.4606	2.0947e-26
YJL144W	1.35764	0.000128091	YLR359W	1.45242	0.000372794
YMR018W	1.35656	1.19442e-10	YOR128C	1.44883	2.26787e-08
YCR024C-A	1.3564	5.72844e-06	YBR221W-A	1.44582	1.40807e-05
YHR138C	1.35619	1.46779e-06	YDR126W	1.44466	3.28928e-06
YBR222C	1.35587	3.00635e-14	YER034W	1.44261	6.69079e-12
YJR109C	1.35083	5.39161e-05	YBR196C	1.43634	1.2465e-13
YPR101W	1.34487	7.51348e-12	YKR033C	1.43622	0.029454
YLR388W	1.33416	0.00943538	YHR071W	1.43505	1.26268e-10
YOR186W	1.33166	0.0209158	YNL192W	1.43322	3.5587e-08
YPL075W	1.32123	5.51565e-05	YHR030C	1.43154	7.20033e-09
YOR355W	1.31977	0.000128091	YLR257W	1.4299	1.13112e-06
YIR031C	1.31035	0.0213933	YPR167C	1.42722	0.000565565
YGR211W	1.30396	0.000562154	YLL055W	1.42399	0.00139514
YPR145C-A	1.30089	0.00291053	YKR091W	1.41547	1.12094e-10
YPR113W	1.29717	7.56188e-10	YNL336W	1.4103	5.22293e-05
YJL130C	1.28914	0.00287167	YOR296W	1.40881	8.75059e-12
YMR271C	1.28699	3.19513e-07	snR35	1.40395	0.000480049
YIR032C	1.285	0.00505789	YLL059C	1.40303	0.00618212
YMR173W	1.27779	0.00106064	YJL153C	1.401	0.00124682
YHR210C	1.27307	0.00368223	YNL220W	1.38924	7.39784e-05
YFL023W	1.26911	0.000307477	YEL063C	1.38919	1.56721e-06
YKL218C	1.25796	0.00354239	YLR120C	1.38852	5.1041e-06
YMR084W	1.2567	0.00914134	YBL065W	1.38697	0.0433506
YDR334W	1.25361	6.83743e-24	YDR037W	1.38644	0.000287846
YJL188C	1.24861	0.00786376	YJR074W	1.38375	8.68667e-21
YOR385W	1.24736	0.00825902	YHL021C	1.3794	0.00102168
YKL051W	1.24265	2.56727e-12	YKR061W	1.37938	1.76674e-05
YFR032C-A	1.23948	0.000171738	YGR212W	1.37833	3.15492e-08
YMR120C	1.23666	0.00245942	YNR044W	1.37829	1.83837e-06
YOL052C-A	1.2337	0.0196649	YAL038W	1.36906	8.08431e-12
YOL151W	1.23197	0.000794858	YJR152W	1.36749	0.000315318
YGL184C	1.22657	0.00672225	YKL152C	1.36481	2.66359e-07
YLL059C	1.2168	0.0144538	YDR502C	1.36156	0.000477258
YHR165C	1.21453	3.32603e-17	YNR016C	1.35791	8.08521e-08
YMR062C	1.21179	9.91973e-07	YLL058W	1.35759	2.84764e-07
YJL171C	1.20983	0.00263111	YEL065W	1.35635	1.46192e-05
YDL112W	1.20883	1.03309e-07	YKL001C	1.35606	0.00599371
YOR031W	1.20777	5.47078e-06	YOR219C	1.35184	0.000265604
YJR092W	1.20491	2.47425e-07	YOL059W	1.34943	1.6224e-10
YBR296C-A	1.20058	0.00795232	YDR050C	1.34137	3.03557e-13
YJL200C	1.19599	0.00109162	YLR267W	1.32932	0.00082485
YDR010C	1.19309	0.0145659	YPL025C	1.3293	0.00960245
YPL054W	1.19263	0.000141589	YBR296C-A	1.32731	0.000449437
YCR024C-B	1.19169	5.69749e-05	YJL108C	1.32623	2.04888e-05
YJL159W	1.18853	1.11868e-07	YGR233C	1.31808	1.0281e-17
YOL007C	1.18653	0.00337899	YOR344C	1.31538	1.32516e-05
YOL040C	1.18371	0.00418535	YDR077W	1.31191	2.36134e-15
YJR045C	1.18211	3.01813e-06	YLL024C	1.30962	0.0145964
YNL143C	1.18041	0.0132774	YDR452W	1.30724	4.06498e-29
YFL021C-A	1.17747	0.00308777	YHR018C	1.30601	2.56269e-08
YOR376W	1.17477	0.0190906	YPR145C-A	1.30503	0.00128508
YAR050W	1.1746	8.25871e-09	YPL231W	1.30486	3.10381e-07
YNL198C	1.16884	0.044966	YJL165C	1.29803	0.000732702
YGL010W	1.16044	9.12651e-06	YLR328W	1.2976	1.36092e-14
YFL031W	1.1553	2.18685e-08	YMR107W	1.29443	4.58766e-05
YJR137C	1.1542	0.00665627	YPL143W	1.29433	0.0367036
YJL157C	1.1535	9.01454e-08	YMR011W	1.29386	0.00720987
YLR256W	1.15262	4.98638e-10	YNR069C	1.29363	3.4335e-05
YJR154W	1.15086	1.61247e-10	YDR044W	1.28719	2.19944e-10
YDR029W	1.14883	0.00226597	YGR175C	1.28683	7.44605e-08
YMR251W	1.14847	8.5939e-05	YIL013C	1.2854	1.18352e-07
YLL039C	1.14503	2.7782e-07	YDR315C	1.2828	1.45148e-06
YGR050C	1.14462	1.86896e-07	YGL059W	1.27824	1.36573e-07
YJL216C	1.1438	7.43392e-05	YOR120W	1.27764	0.00202664
YPR030W	1.14313	0.00120844	YDR262W	1.27582	6.64988e-14
YDR257C	1.14227	1.03223e-05	YMR279C	1.27201	0.000638939
YOR219C	1.13703	0.0047222	YNR068C	1.27087	0.000145084
YLR327C	1.13683	1.2982e-06	YDL066W	1.26922	1.80815e-16
YOL011W	1.13547	7.15058e-17	YJL012C	1.26875	1.93357e-21
YNL007C	1.13504	0.00530948	YMR104C	1.26005	0.000109502
YAL064W-B	1.13296	0.0299542	YEL068C	1.25921	2.71406e-06
YOR182C	1.13275	0.00162985	YJR161C	1.25494	0.0404034
YKR049C	1.12558	2.88491e-05	YMR052C-A	1.25262	0.00840278
YLL062C	1.12458	0.0069739	YDR258C	1.25257	0.0220451
YDR187C	1.12446	0.0299892	YDR158W	1.24831	4.27467e-05
YBR221W-A	1.12277	0.000238091	YGR208W	1.246	0.00201261
YPL250C	1.12239	0.00200776	YER081W	1.24319	0.0208138
YDR447C	1.11806	0.00910971	YHR174W	1.24059	2.45911e-07
YDR007W	1.11696	6.87213e-20	YLR374C	1.23533	0.0456681
YLL025W	1.1126	0.00576104	YOR202W	1.23395	6.43323e-05
YNL311C	1.10996	0.00103325	YDL171C	1.2327	4.05122e-15
YDR150W	1.10579	5.1129e-08	YJR073C	1.23238	8.94336e-10
YKL201C	1.10566	5.76501e-16	YER185W	1.232	0.00946433
YER002W	1.10189	0.000741032	YDL131W	1.23098	3.3646e-13
YMR007W	1.09678	0.0124853	YGR192C	1.22714	8.5195e-07
YFR030W	1.09626	0.00106593	YDR528W	1.22505	0.00208936
YGR240C-A	1.08996	0.00573206	YGR065C	1.22468	0.00674699
YGL182C	1.08973	0.0399599	YOR303W	1.2238	0.000420483
YMR039C	1.08904	4.78064e-06	YMR191W	1.22103	8.83969e-22
YLR223C	1.08857	0.00601077	YCR013C	1.21931	0.000293862
YJL012C	1.08477	1.65385e-15	YLR075W	1.21668	0.00110325
YKR094C	1.08131	0.00592063	YJR137C	1.21514	0.00194642
YGL202W	1.08106	0.0284761	YHR208W	1.2146	5.41299e-07
YOR344C	1.07861	0.000877279	YGR131W	1.21094	1.34595e-08
YHL021C	1.07677	0.0200028	YBR208C	1.1998	0.00100104
YIL169C	1.07101	1.07329e-13	YNL101W	1.19518	2.45458e-13
YGL117W	1.06935	1.04425e-05	YDR123C	1.19513	6.86248e-07
YMR175W	1.06747	0.0135406	YCR024C-A	1.19329	3.92012e-05
YPL081W	1.06539	0.0392565	YAR027W	1.19047	0.000545661
YJL212C	1.06122	0.0217022	YLL040C	1.18534	1.63471e-05
YPL273W	1.06073	0.00186398	YLR167W	1.18021	0.0119151
YNR050C	1.06039	0.000348681	YGR254W	1.16965	0.000966589
YNL078W	1.05934	1.49411e-09	YER091C	1.16922	0.0206887
YDR037W	1.05891	0.0125759	YLR007W	1.16892	1.79843e-08
YKR041W	1.05812	9.21084e-06	YCR068W	1.16827	9.38601e-06
YDR035W	1.05547	5.80395e-05	YIL162W	1.16523	1.63921e-07
YMR191W	1.05291	4.05593e-16	YGL207W	1.16417	1.43471e-11
YJR094W-A	1.05249	0.0299324	YJL082W	1.1633	0.000222523
YNR069C	1.05162	0.00243363	YHR029C	1.16301	8.31668e-05
YDR123C	1.05074	2.27369e-05	YKL211C	1.16005	2.4354e-10
snR17a	1.0457	0.0110349	YOR137C	1.15819	2.65707e-08
YGR126W	1.04454	3.88291e-05	YKR039W	1.15779	0.00931571
YGR161C	1.0425	6.29494e-05	YNL015W	1.15705	6.26996e-10
YDL070W	1.04241	3.65811e-14	YOL119C	1.15682	1.50456e-13
YIR027C	1.0407	0.0129953	YDL210W	1.15653	0.00174502
YMR104C	1.03719	0.00303012	YJL172W	1.15496	1.70849e-05
YDR044W	1.03613	1.03758e-06	YER052C	1.15286	0.00843266
YER034W	1.0287	4.31569e-07	YMR295C	1.1494	1.32895e-08
snR11	1.02637	1.81847e-05	YDR483W	1.14726	2.22391e-09
YER055C	1.02392	0.00891489	YMR009W	1.14627	6.02337e-08
YGR027C	1.02237	0.00221948	YDL248W	1.14612	0.000324431
YOR302W	1.0221	0.00709845	YPR114W	1.1441	2.50259e-06
YLR312C	1.02114	4.84712e-05	YDR354W	1.14294	4.10232e-06
YDL170W	1.02057	8.03524e-05	YLR089C	1.14277	0.000476403
YBR005W	1.00986	0.00407033	YFL055W	1.14209	3.0238e-05
YIL164C	1.00664	0.0320484	YLR417W	1.14022	1.11483e-05
YBR196C	1.00571	7.62263e-07	YLR354C	1.13981	5.5951e-12
YAL037C-B	1.00203	0.0158824	YML008C	1.13549	3.26746e-15
YHR162W	1.00195	2.59956e-06	YNL103W-A	1.1256	0.0191689
YHL036W	1.00163	3.65938e-06	YGL183C	1.1222	1.19674e-07
YLR257W	1.00127	0.00189479	YNL143C	1.11888	0.0157751
YIL134W	-1.00259	0.00287921	YOL128C	1.11847	0.00223016
YGL263W	-1.00407	0.000362633	YJR111C	1.11656	5.94959e-05
YBL008W	-1.00589	5.24995e-07	YKL182W	1.11049	9.8687e-05
YOL033W	-1.00666	5.73685e-06	YGL206C	1.11042	1.25746e-05
YMR323W	-1.00675	0.0295039	YEL020C	1.10611	4.86417e-07
YDR273W	-1.01723	0.00620414	YER090W	1.10547	1.23542e-05
YDR380W	-1.01974	0.000879032	YKL153W	1.1052	0.0151747
YDL239C	-1.02051	0.00106724	YHL027W	1.09955	2.19599e-15
YPR126C	-1.02225	0.00299372	YOL011W	1.09946	5.50926e-16
YPR015C	-1.02241	0.000816116	YIL123W	1.09836	5.62246e-08
YBR076W	-1.02458	0.00699565	YDR399W	1.09474	0.0222854
YKL189W	-1.02904	0.00419867	YJL079C	1.09194	0.000294694
YNL292W	-1.03028	0.000562154	YNL221C	1.09172	0.00784994
YFR006W	-1.03358	1.79873e-07	YNL157W	1.08462	3.00116e-07
YIL067C	-1.03396	5.7957e-06	YLL039C	1.08271	4.7185e-07
YML066C	-1.03644	0.0139428	YOL158C	1.08123	0.00155892
YBR192W	-1.03946	2.93764e-05	YFL014W	1.0811	1.47976e-06
YBR194W	-1.03987	0.000114053	YMR108W	1.08102	0.000191371
YER115C	-1.04133	0.00751174	YKR049C	1.07879	4.36251e-05
YOL159C	-1.0474	2.17671e-05	YGL182C	1.07565	0.0462892
YPL032C	-1.0518	2.92544e-07	YJL060W	1.07238	5.19127e-05
YGL188C	-1.05558	1.25154e-09	YLL025W	1.07133	0.0052379
YHL022C	-1.05693	6.12553e-05	YKL023C-A	1.07003	0.00893859
YIR039C	-1.0604	0.00759721	YJR016C	1.06505	0.00292713
YLR372W	-1.06655	0.0231824	YER073W	1.06488	0.00156045
YKL155C	-1.0761	3.05111e-06	YLR076C	1.06412	0.0287629
YNR001C	-1.07679	0.000127484	YGL077C	1.06065	0.000799874
YLR040C	-1.07825	0.042676	YHR122W	1.05807	1.1073e-10
YBR251W	-1.08066	7.97851e-08	YDR254W	1.05287	1.73994e-05
YLR049C	-1.08199	0.000533981	YMR021C	1.05263	5.42031e-08
YDR438W	-1.08542	0.000406941	YFL039C	1.0483	1.81373e-18
YBR283C	-1.08565	5.59009e-14	YCR024C-B	1.04699	0.000247828
YNL026W	-1.08686	3.51459e-07	YNL142W	1.04467	0.0389059
YML077W	-1.09062	6.35592e-08	YGR125W	1.04435	0.00030626
YIL030W-A	-1.0926	0.00431822	YOR035C	1.04164	8.52857e-07
YBR168W	-1.09439	0.000999058	YFL004W	1.04099	1.27329e-09
YJL219W	-1.09943	0.000149143	YMR094W	1.04006	2.72635e-08
YBL085W	-1.10243	1.11868e-07	YGL209W	1.03998	0.000652905
YIL171W	-1.11207	0.00273906	YDR187C	1.03978	0.0362778
YDR540C	-1.11291	0.00539122	YOR337W	1.03952	1.55337e-05
YAL026C-A	-1.12091	0.0471316	YGL026C	1.0392	7.16264e-06
YLR343W	-1.13382	0.0285657	YDL070W	1.0383	1.71315e-14
YOR012W	-1.14432	0.0285417	YPR193C	1.03828	3.31871e-05
YDR133C	-1.1499	0.000672561	YGR035W-A	1.03643	0.00744075
YIL170W	-1.1501	0.00336708	snR37	1.03597	0.0088816
YOL055C	-1.1504	1.61247e-10	YDR447C	1.03595	0.00945774
YPL262W	-1.1583	2.76245e-08	YDL010W	1.03534	2.30214e-06
YBR195C	-1.15865	4.95365e-07	YGR027C	1.03525	0.000882428
YDR199W	-1.16166	0.0427468	YER064C	1.03475	1.40399e-05
YLL052C	-1.16303	0.0149186	YEL060C	1.03365	5.93927e-07
YBL015W	-1.16454	0.000755299	YMR226C	1.03341	9.89795e-24
YLR394W	-1.17008	1.89076e-09	YCL024W	1.03234	0.0010393
YMR306C-A	-1.17016	0.00759721	YDR005C	1.0308	1.41986e-18
YGL258W	-1.17218	0.00277915	YNL104C	1.02998	8.77747e-10
YMR209C	-1.18056	7.65336e-09	YOL117W	1.02526	0.000717031
YOL165C	-1.18114	0.0322873	YBR249C	1.02329	0.00875287
YLR202C	-1.18153	0.0307094	YLR153C	1.02192	3.59366e-05
YBR037C	-1.18509	0.000428329	YOL123W	1.02147	1.16568e-07
YOL157C	-1.19982	0.0461555	YMR294W-A	1.0212	6.67831e-06
YPR122W	-1.20036	2.49433e-06	YHR203C	1.02056	0.00837507
YLL005C	-1.20373	1.23046e-06	YGR003W	1.02049	1.2816e-11
YPL263C	-1.20379	3.65938e-06	YMR304C-A	1.01939	0.00552284
YHR125W	-1.2106	0.0135406	YDL198C	1.01937	0.000492017
YBL030C	-1.21226	3.87347e-30	YGR060W	1.01897	0.000650194
YPL027W	-1.23177	0.000442185	YOL082W	1.01815	0.000528164
YDR403W	-1.23328	0.0157695	YHR063C	1.01602	1.41604e-08
YKL221W	-1.23462	0.000520968	YPR058W	1.01459	2.16392e-05
YBL059W	-1.24308	2.53084e-07	YNL074C	1.01285	5.90517e-07
YAL067C	-1.25215	0.000421084	YGR121C	1.01216	5.61786e-06
YBR020W	-1.25407	0.000102238	YBR093C	1.00975	0.00942558
YBL031W	-1.25701	3.75741e-06	YPL111W	1.00723	3.65829e-09
YNR025C	-1.25881	0.0040823	YGR067C	1.00634	7.39044e-06
YLR004C	-1.25968	4.40005e-11	YGL166W	1.00573	0.00123792
YOR315W	-1.26547	0.0127924	YCR012W	1.00522	0.00130411
YOR087W	-1.26765	3.56209e-12	YGR019W	1.00376	3.02394e-07
YLR073C	-1.2701	0.0172481	YOR104W	1.00188	2.80723e-05
YBL069W	-1.27283	3.04542e-09	YGL085W	-1.00011	2.2509e-08
YML099W-A	-1.2744	0.000319421	YER027C	-1.00017	6.89352e-05
YKL132C	-1.27742	6.8513e-05	YNL122C	-1.00139	1.35859e-05
YHL012W	-1.27775	0.00015976	YDR499W	-1.00142	3.22009e-05
YFR047C	-1.27918	3.84836e-09	YAL037W	-1.00177	0.000905383
YOR225W	-1.29261	0.000552195	YGR130C	-1.00247	0.00403177
YPR027C	-1.29691	3.52108e-05	YEL003W	-1.00335	1.68092e-05
YPR123C	-1.30234	0.00817149	YGR205W	-1.00491	0.000368677
YCR001W	-1.30643	0.0011512	YDR116C	-1.00507	6.65644e-07
YBR069C	-1.31036	3.55574e-10	YOL012C	-1.0059	1.77688e-06
YBR240C	-1.3422	5.44272e-10	YJL100W	-1.00788	1.04965e-06
YGR108W	-1.36345	1.41517e-05	YBR138C	-1.00851	1.65443e-05
YLR013W	-1.36676	0.00255758	YNR056C	-1.01108	0.00241139
YDR033W	-1.36841	2.61452e-05	YGL220W	-1.01167	2.51031e-06
YJR107W	-1.37438	5.69749e-05	YER071C	-1.01192	7.54744e-05
YAL037W	-1.38404	4.03593e-06	YKL049C	-1.01233	2.65835e-08
YCR018C	-1.3851	0.0162256	YOR327C	-1.01252	1.22223e-08
YGL262W	-1.42359	2.12003e-05	YPL204W	-1.01273	6.73567e-08
YAR031W	-1.42631	0.0278181	YDR105C	-1.01293	6.77282e-07
YFL011W	-1.43415	0.0112571	YMR086W	-1.01303	1.52428e-06
YCL021W-A	-1.45979	5.94433e-06	YPL072W	-1.01366	2.52001e-06
YDR118W-A	-1.46051	0.0387258	YKL122C	-1.01426	2.47186e-08
YNL333W	-1.47596	0.00201819	YNL039W	-1.0177	1.71997e-09
YPL033C	-1.48065	0.000132483	YOR170W	-1.01807	0.0184805
YEL010W	-1.48282	0.0201024	YPR150W	-1.02056	0.00424211
YEL023C	-1.48426	0.00028045	YLL004W	-1.02265	7.72137e-07
YFL059W	-1.49288	0.0355038	YBL107C	-1.02887	3.67133e-11
YDL037C	-1.49396	0.00998226	YGR081C	-1.02945	0.0210235
YDR342C	-1.49904	0.0127223	YDR191W	-1.03008	0.000302488
YLR070C	-1.51756	5.10986e-07	YIL125W	-1.03202	2.00835e-06
YKL109W	-1.53359	2.54221e-11	YDL230W	-1.03215	5.12764e-05
YJR025C	-1.53816	1.92298e-06	YOR330C	-1.03377	1.52064e-07
YBR092C	-1.53832	0.00205801	YIL002W-A	-1.03427	1.70294e-07
YOL156W	-1.54066	6.35101e-05	YNL238W	-1.03563	3.09195e-11
YBL075C	-1.56073	0.000630103	YIL151C	-1.03685	1.86905e-13
YOR365C	-1.56193	2.5161e-07	YBR070C	-1.03873	0.000110829
YML047C	-1.56262	0.00339348	YPL038W	-1.03925	3.30241e-06
YER028C	-1.56292	3.07316e-07	YOR233W	-1.03957	2.26508e-07
YBR200W-A	-1.57699	0.00103852	YGL170C	-1.04035	0.00911701
YHL044W	-1.57735	6.20177e-06	YCL011C	-1.04064	2.97245e-11
YLR213C	-1.57767	7.37707e-07	YJR039W	-1.04205	0.000218614
YFL030W	-1.58772	8.17518e-17	YOR091W	-1.04213	0.00019252
YKR005C	-1.59273	5.42386e-12	YPR097W	-1.04287	1.32575e-08
YER106W	-1.59398	3.48325e-07	YPR110C	-1.04388	0.0144497
YFR054C	-1.59555	0.0412691	YGL039W	-1.04413	0.000363066
YJL218W	-1.61873	2.78394e-11	YML117W	-1.04435	6.46302e-05
YOR190W	-1.6232	3.17789e-05	YBL052C	-1.04471	1.05658e-07
YDR218C	-1.63072	3.47603e-06	YBR123C	-1.04479	3.31568e-11
YMR017W	-1.63565	5.56505e-06	YMR315W-A	-1.04549	0.0364091
YHR124W	-1.63964	1.25319e-06	YLR238W	-1.04549	5.86318e-05
YER011W	-1.64084	3.55387e-06	YOR147W	-1.04765	1.35606e-06
YNR073C	-1.64818	0.00935684	YPL113C	-1.0493	1.55235e-05
YFL040W	-1.66468	4.57239e-05	YKL036C	-1.04937	0.0137161
YIL015W	-1.68689	2.50912e-07	YER180C	-1.04959	0.0010106
YOR011W-A	-1.70542	0.00999843	YGR257C	-1.05048	1.23596e-07
YGL230C	-1.73187	0.000142203	YHR146W	-1.05094	5.7299e-05
YDL114W	-1.73903	0.000175637	YDR147W	-1.05096	3.93463e-10
YMR001C	-1.76142	2.10935e-08	YOR357C	-1.05141	3.37743e-08
YPL021W	-1.77665	8.09218e-05	YDR345C	-1.05208	0.0088833
YFL058W	-1.78847	0.00237427	YIL171W	-1.05371	0.00318669
YLR081W	-1.82882	5.59288e-11	YCR038C	-1.05548	2.5312e-06
YDR317W	-1.83338	8.50641e-06	YOR269W	-1.05571	0.000832812
YPR054W	-1.84371	5.55867e-06	YPL184C	-1.05644	3.73814e-05
YBR072W	-1.85536	0.0185891	YIL154C	-1.05845	4.56952e-05
YPR124W	-1.8668	3.17849e-10	YFL030W	-1.05892	3.33504e-08
YKL178C	-1.87744	1.28374e-06	YIL161W	-1.05915	8.17236e-10
YOR169C	-1.87984	0.0290028	YNL264C	-1.06052	7.31169e-11
YOR339C	-1.88207	3.97688e-05	YPR120C	-1.0617	5.2063e-05
YNL319W	-1.92193	0.000418815	YBL008W	-1.06251	5.69761e-08
YDL244W	-2.00899	6.26053e-05	YGR169C-A	-1.06262	4.01683e-12
YOR212W	-2.01004	3.15031e-10	YEL059W	-1.06391	0.000682264
YJL043W	-2.01592	0.000253875	YIL093C	-1.06422	4.59092e-06
YKR093W	-2.0338	3.03775e-12	YMR243C	-1.06662	5.45931e-07
YBR018C	-2.10373	1.29866e-06	YIL046W-A	-1.06688	0.0152552
YGR059W	-2.12308	1.11137e-07	YGR165W	-1.06711	3.93463e-10
YFR012W-A	-2.14623	0.000372262	YKL042W	-1.06747	0.000613203
YOL134C	-2.15021	0.000732233	YBR133C	-1.06992	5.45152e-11
YGL138C	-2.16998	1.33457e-08	YBR184W	-1.07129	4.48275e-05
YCL046W	-2.17664	0.0084485	YJL003W	-1.07173	1.09604e-06
YDL186W	-2.18118	1.45024e-05	YDL080C	-1.07185	2.53018e-07
YHR015W	-2.18165	4.21248e-10	YMR258C	-1.07222	2.06107e-06
YNL128W	-2.18493	8.54564e-09	YGL158W	-1.07349	0.00429945
YBR148W	-2.19079	1.58529e-12	YJR017C	-1.07412	4.15575e-08
YBR054W	-2.20182	2.63494e-24	YPL227C	-1.07484	7.84109e-06
YDR371W	-2.25673	4.86949e-07	YFR039C	-1.07526	1.07803e-07
YCL073C	-2.25683	0.00171802	YJR090C	-1.07549	1.09077e-06
YOR242C	-2.26243	2.23927e-06	YAL001C	-1.07627	9.32203e-07
YOL014W	-2.26731	0.000819053	YGL212W	-1.07636	9.46824e-07
YOL024W	-2.29725	3.82724e-06	YPR052C	-1.07866	1.41476e-05
YJL038C	-2.31697	4.36975e-09	YDR451C	-1.07894	0.00210257
YDL039C	-2.32709	5.25318e-06	YDR107C	-1.07937	5.53109e-05
YOL091W	-2.34406	3.39659e-11	YBL026W	-1.0794	1.43713e-10
YLR341W	-2.34748	4.03999e-10	YKR015C	-1.08016	0.000104508
YLR308W	-2.35258	9.8505e-10	YCR043C	-1.08453	6.72767e-09
YBR250W	-2.36217	8.29238e-15	YBR165W	-1.08605	6.72086e-06
YDR523C	-2.3877	1.87477e-05	YGL211W	-1.08615	1.92087e-06
YCR045C	-2.39316	5.40385e-08	YPL124W	-1.08911	8.71965e-05
YDR042C	-2.39533	9.09e-06	YPR141C	-1.09041	2.2407e-09
YNL204C	-2.4803	4.12916e-08	YKR089C	-1.09079	8.07489e-06
YER187W	-2.50098	7.13921e-11	YHR211W	-1.09146	0.000100762
YBR040W	-2.52336	1.09139e-11	YLR050C	-1.09166	3.11868e-07
YOR313C	-2.5276	5.82109e-06	YMR260C	-1.09326	0.0014219
YNL332W	-2.56446	0.000181354	YAL028W	-1.0943	0.00300144
YBR180W	-2.65031	4.16463e-11	YPL207W	-1.09502	0.000420483
YOL047C	-2.66012	1.54151e-10	YBL079W	-1.09518	1.32942e-11
YGL015C	-2.66701	5.23571e-06	YOR102W	-1.09575	0.0123171
YOL132W	-2.66945	5.45345e-11	YGR123C	-1.09866	0.00278714
YPR078C	-2.67361	3.86972e-06	YBL069W	-1.09867	3.33445e-07
YFR012W	-2.69018	2.8071e-09	YGR109C	-1.09917	0.00167621
YLR307W	-2.73099	9.04481e-12	YJL104W	-1.10009	3.03471e-08
YLR411W	-2.77693	2.16056e-24	YBR160W	-1.10048	4.90498e-13
YPR077C	-2.8037	0.00136982	YOL103W	-1.10228	1.03912e-06
YGL170C	-2.88689	3.54874e-13	YKL138C-A	-1.10296	3.02464e-05
YDR534C	-2.88808	4.89519e-24	YJR110W	-1.10319	4.08365e-09
YJL160C	-2.89221	2.29431e-09	YBR167C	-1.1047	1.2634e-05
YHR184W	-2.93161	1.65825e-15	YNL217W	-1.10555	3.13144e-07
YCL048W	-3.17377	3.09262e-10	YKL190W	-1.10637	1.96677e-08
YOR255W	-3.26943	5.57292e-08	YBR270C	-1.10637	1.74447e-08
YNL318C	-3.27699	5.85902e-11	YJR151C	-1.10693	1.4654e-09
YAL018C	-3.3774	3.46393e-15	YPR094W	-1.10776	9.14579e-08
YOR214C	-3.51388	1.44007e-07	YMR252C	-1.10841	5.03012e-05
YFR023W	-3.66119	2.21944e-21	YNR007C	-1.10877	2.5528e-05
YFR032C	-3.723	1.31858e-14	YPR027C	-1.10925	0.000182254
YGR273C	-3.80571	1.02651e-10	YBR147W	-1.1097	0.000804597
YDR522C	-3.97817	6.51902e-18	YAR030C	-1.11274	0.0365844
YPL130W	-4.04651	4.99372e-15	YOR286W	-1.1128	7.8455e-07
RUF22	-4.06829	1.76033e-06	YDL008W	-1.11326	9.47967e-08
YJL037W	-4.42634	5.91937e-15	YPL268W	-1.11349	2.17343e-11
YHR185C	-4.77599	1.65413e-17	YKL032C	-1.11368	8.82265e-09
YFL012W	-5.11721	7.77131e-16	YER182W	-1.11378	8.92733e-05
			YPL167C	-1.11526	9.74688e-06
			YDR374W-A	-1.11683	1.44123e-05
			YLR214W	-1.11685	4.52314e-09
			YDR246W-A	-1.11814	0.000565095
			YHR167W	-1.11902	6.20514e-09
			YOL135C	-1.12012	3.52154e-06
			YGL263W	-1.12209	0.000107668
			YDR197W	-1.12402	2.72064e-07
			YKR019C	-1.12402	1.40092e-05
			YJR034W	-1.12534	0.000207254
			YNL291C	-1.12549	1.61912e-05
			YDR405W	-1.12708	1.92579e-05
			YDR489W	-1.12817	4.60256e-06
			YIR038C	-1.1294	6.91105e-05
			YOR267C	-1.12964	2.84366e-06
			YPL127C	-1.13043	5.49742e-08
			YNR055C	-1.13048	1.66083e-08
			YER079W	-1.13443	0.000905383
			YDL045W-A	-1.1349	2.95948e-06
			YLR266C	-1.13578	3.33645e-07
			YGR021W	-1.13583	1.24108e-05
			YHR084W	-1.13621	2.01181e-08
			NME1	-1.13664	0.0426114
			YDR487C	-1.1367	1.10083e-06
			YNL170W	-1.13863	0.0053367
			YGL118C	-1.14076	0.0134259
			YBR243C	-1.14128	5.76004e-08
			YNL259C	-1.14163	1.31372e-08
			YDR338C	-1.14204	6.80771e-08
			YHR124W	-1.14237	0.000525575
			YML050W	-1.14312	0.000162281
			YBR163W	-1.14356	1.59073e-10
			YLL008W	-1.14371	0.0105032
			YDR379W	-1.14522	7.19594e-11
			YIL104C	-1.14576	0.0067717
			YPR146C	-1.1459	0.000580071
			YNL188W	-1.14685	6.5336e-06
			YOR304W	-1.14799	9.09618e-12
			YBL020W	-1.14813	4.16353e-10
			YOR152C	-1.14948	0.00223923
			YBR244W	-1.15005	9.8108e-06
			YER168C	-1.15064	1.32189e-15
			YJL005W	-1.15118	5.66519e-05
			YOR090C	-1.15248	4.03142e-08
			YLR015W	-1.15424	7.91813e-10
			YIL159W	-1.15481	1.47955e-05
			YGR008C	-1.15555	0.00118715
			YLR244C	-1.15557	3.28771e-05
			YDR479C	-1.15737	3.02445e-07
			YER033C	-1.15761	3.84136e-05
			YBR126C	-1.15801	0.0070216
			YFR012W	-1.15859	0.00134127
			YBR129C	-1.15862	1.087e-06
			YNR058W	-1.15973	9.68668e-05
			YOL096C	-1.16108	0.000246496
			YLL032C	-1.16124	4.86e-08
			YGL248W	-1.16207	1.78482e-05
			YGR110W	-1.16308	5.36111e-05
			YHR119W	-1.16542	4.24387e-10
			YML090W	-1.16627	2.59862e-06
			YGR104C	-1.16632	3.85809e-08
			YCL010C	-1.16796	1.75077e-08
			YIR004W	-1.16909	1.19302e-09
			YGR156W	-1.16922	1.9889e-10
			YLR127C	-1.16931	3.77062e-08
			YOR315W	-1.17291	0.0126899
			YMR251W	-1.1737	1.0892e-05
			YLR356W	-1.17608	3.58937e-05
			YGR138C	-1.17751	5.36821e-09
			YML023C	-1.1777	6.57288e-06
			YGL078C	-1.1784	0.0083383
			YHR036W	-1.17979	1.19099e-12
			YOR314W	-1.18066	0.00471733
			YBR137W	-1.1813	3.53214e-07
			YNL154C	-1.18155	1.94048e-07
			YMR211W	-1.18175	1.39681e-07
			YOR012W	-1.18237	0.00436624
			YPR122W	-1.18433	3.67634e-07
			YBR275C	-1.18519	7.19755e-06
			YKR097W	-1.18654	1.08363e-08
			YDR058C	-1.18885	1.05538e-11
			YFR035C	-1.18887	4.92299e-06
			YER046W	-1.18982	2.80814e-07
			YKL004W	-1.19532	1.10037e-05
			YPL049C	-1.19846	2.00737e-09
			YDR326C	-1.19948	3.54338e-08
			YDL180W	-1.19985	3.06596e-10
			YER107W-A	-1.20019	0.000186196
			YNL172W	-1.20074	7.89947e-07
			YOR188W	-1.20142	3.54813e-07
			YBR155W	-1.20162	0.000501045
			YLR246W	-1.20223	9.62923e-12
			YLR210W	-1.20429	2.29016e-05
			YPR054W	-1.20485	0.00180432
			YHR087W	-1.20646	0.0248177
			YEL058W	-1.20806	1.80076e-09
			YDL202W	-1.20892	3.88564e-08
			YBR211C	-1.20933	4.6507e-09
			YDR305C	-1.21009	6.86301e-13
			YJL198W	-1.21084	5.01927e-05
			YDL030W	-1.21096	1.15292e-13
			YGR238C	-1.21138	2.17039e-08
			YMR126C	-1.21138	9.90197e-08
			YGR224W	-1.21251	5.79273e-07
			RUF22	-1.21533	0.00160968
			YBR260C	-1.21568	1.65275e-10
			YKL157W	-1.2164	6.33004e-06
			YER028C	-1.21706	3.40143e-05
			YHR128W	-1.22063	0.00011231
			YGR059W	-1.22093	0.00214788
			YIL153W	-1.22296	2.70337e-11
			YLR045C	-1.2259	3.79755e-06
			YNR014W	-1.22595	0.00118912
			YMR281W	-1.22737	4.84696e-07
			YIL038C	-1.22747	8.64749e-15
			YBR019C	-1.22773	4.17879e-05
			YJR025C	-1.22911	9.02722e-05
			YKR058W	-1.22983	1.73994e-05
			YBR172C	-1.23201	6.92791e-07
			YJR067C	-1.2326	1.15671e-09
			YMR099C	-1.23291	8.1982e-10
			YKR083C	-1.23323	1.59347e-05
			YBR195C	-1.23393	6.85268e-09
			YEL016C	-1.23447	1.08365e-07
			YNL054W	-1.23615	1.96507e-07
			YKR100C	-1.23678	3.22803e-08
			YNL315C	-1.23761	9.98945e-11
			YKR002W	-1.23816	1.25997e-07
			YLR054C	-1.23855	0.00014954
			YGR196C	-1.23891	3.27867e-11
			YNL173C	-1.23907	2.55686e-05
			YIL014C-A	-1.23936	5.0808e-08
			YHR022C	-1.24015	0.0147091
			YHR151C	-1.24038	1.37602e-13
			YBR226C	-1.24163	0.0220123
			YBL075C	-1.24223	0.00460536
			YNL268W	-1.24457	2.30884e-12
			YER149C	-1.24593	7.82683e-08
			YGR071C	-1.24607	5.8708e-15
			YPL232W	-1.24751	1.56967e-11
			YBL057C	-1.24857	4.28085e-10
			YMR184W	-1.24895	5.41299e-07
			YLR324W	-1.2516	2.26174e-06
			YBR122C	-1.2536	3.12176e-09
			YNL121C	-1.25491	4.23216e-10
			YGR051C	-1.25649	3.47478e-07
			YDR503C	-1.2565	2.20221e-08
			YOL134C	-1.25702	1.96856e-06
			YKL221W	-1.25769	9.43384e-05
			YNL098C	-1.26212	8.68251e-06
			YIL102C-A	-1.26378	1.25646e-07
			YBL021C	-1.26799	2.04546e-09
			YDR175C	-1.26824	7.64239e-09
			YGR262C	-1.26824	3.61278e-12
			YJL062W-A	-1.26883	4.13143e-07
			YDR508C	-1.2693	1.19343e-09
			YOR352W	-1.26958	3.90671e-07
			YCR010C	-1.27059	0.0137144
			YGL037C	-1.27059	0.000183679
			YCR086W	-1.27079	7.22758e-08
			YPL059W	-1.2717	5.45119e-10
			YDR096W	-1.27184	2.35104e-05
			YKR066C	-1.27275	3.89238e-05
			YHR185C	-1.27315	0.0114227
			YDR270W	-1.27462	8.79117e-10
			YCR067C	-1.27486	1.26866e-06
			YBR069C	-1.27501	1.26273e-10
			YAL027W	-1.27543	6.72767e-09
			YMR200W	-1.27581	1.19943e-13
			YFR012W-A	-1.27694	0.00994639
			YKL121W	-1.27885	9.24737e-06
			YBR112C	-1.27938	1.67753e-09
			YGR202C	-1.28185	1.02092e-07
			YAL034W-A	-1.28215	1.43119e-07
			YDL051W	-1.2838	9.08238e-05
			YJL013C	-1.28472	1.94018e-09
			YHR115C	-1.2871	1.09128e-10
			YIL146C	-1.28732	3.57737e-07
			YGR234W	-1.28796	1.66939e-09
			YGR062C	-1.28985	1.15273e-09
			YOL056W	-1.29146	1.6224e-10
			YBL009W	-1.29187	2.48473e-06
			YDR204W	-1.29258	7.85346e-06
			YLR101C	-1.29471	0.000374825
			YHR020W	-1.29504	0.00031413
			YOR175C	-1.29799	4.77955e-10
			YDR117C	-1.30054	1.00416e-10
			YIL067C	-1.30422	2.4354e-10
			YKL133C	-1.30534	5.43353e-07
			YFR047C	-1.30541	3.09223e-10
			YFL017W-A	-1.30613	1.10037e-05
			YDR113C	-1.30642	9.5841e-08
			YAL026C	-1.30878	9.81567e-11
			YOR086C	-1.31	2.39231e-10
			YIL077C	-1.31007	1.84744e-05
			YAL061W	-1.31123	0.0147091
			YMR313C	-1.31167	2.80038e-08
			YDR522C	-1.31427	0.00590046
			YLR011W	-1.31567	2.25342e-07
			YCR054C	-1.31877	3.22102e-11
			YGL205W	-1.32026	0.00165566
			YFL029C	-1.32176	1.02395e-06
			YFR023W	-1.32188	0.000636003
			YML025C	-1.32206	9.84197e-07
			YAR003W	-1.32219	1.80919e-16
			YMR253C	-1.32242	2.47074e-07
			YPR035W	-1.32422	8.06062e-08
			YDR160W	-1.32493	3.36391e-12
			YLR018C	-1.32553	3.24923e-14
			YPR079W	-1.32586	1.05511e-06
			YPL208W	-1.32619	4.50773e-10
			YEL041W	-1.32653	2.41179e-09
			YOR165W	-1.32819	1.63766e-13
			YDR260C	-1.32875	1.02078e-08
			YDR488C	-1.33338	1.66108e-08
			YPR093C	-1.33423	3.03471e-08
			YGL215W	-1.33424	7.38726e-09
			YDR380W	-1.3352	1.91018e-06
			YML066C	-1.33639	0.000127706
			YKL132C	-1.33648	0.000136102
			YOR264W	-1.33801	5.73446e-11
			YGR266W	-1.33808	1.12027e-09
			YLR080W	-1.34114	0.00100027
			YNR057C	-1.3424	2.19985e-09
			YDR282C	-1.34314	3.58689e-08
			YKL096W	-1.34452	0.000337885
			YLR341W	-1.34828	2.40965e-05
			YHR166C	-1.34974	1.47305e-08
			YGR276C	-1.35644	1.72276e-14
			YKL155C	-1.35689	6.23145e-12
			YDL056W	-1.35859	1.0281e-17
			YOR365C	-1.36083	3.09212e-07
			YOR340C	-1.3614	0.00459255
			YOR390W	-1.36233	0.018445
			YNR008W	-1.36281	2.20044e-09
			YER100W	-1.36321	1.55238e-13
			YDL001W	-1.36712	3.47338e-11
			YFR032C	-1.36802	0.00625329
			YJR114W	-1.36873	0.037951
			YKL139W	-1.3691	5.52706e-19
			YBL038W	-1.37852	4.45491e-10
			YJL218W	-1.37888	2.7093e-09
			YGL194C-A	-1.38178	4.75195e-05
			YKL183W	-1.3822	2.71233e-09
			YKL167C	-1.38252	2.03652e-07
			YKL043W	-1.38711	1.14412e-07
			YKL168C	-1.38722	1.00806e-05
			YCL005W-A	-1.38743	1.0466e-10
			YML047C	-1.38745	8.05937e-05
			YOR313C	-1.38894	0.0136466
			YLR307C-A	-1.38922	2.79227e-08
			YBR201C-A	-1.38966	6.83104e-05
			YOR251C	-1.39017	1.81259e-12
			YOR212W	-1.39026	7.15028e-07
			YFR036W-A	-1.3904	5.35595e-07
			YJL219W	-1.39165	8.90686e-08
			YBL010C	-1.3923	3.49561e-09
			YDL079C	-1.39344	4.56952e-05
			YBL106C	-1.39438	5.32612e-11
			YHR177W	-1.39545	1.45242e-07
			YBR262C	-1.39822	1.68592e-12
			YDR273W	-1.39912	2.84658e-05
			YHL010C	-1.39973	2.04221e-08
			YCR002C	-1.40158	2.05181e-08
			YOR214C	-1.4055	0.0434021
			YNL019C	-1.40575	4.7795e-06
			YBR113W	-1.407	1.98912e-07
			YPR002C-A	-1.41159	0.0442486
			YDR533C	-1.41189	1.33889e-10
			YJR048W	-1.41288	6.65203e-12
			YIL101C	-1.41442	1.04824e-08
			YEL005C	-1.41458	4.49375e-07
			YDR183W	-1.41651	2.97967e-08
			YOR115C	-1.42141	6.01628e-11
			YDL050C	-1.42265	0.00296578
			YHR184W	-1.42291	6.5238e-05
			YDL065C	-1.42336	1.04851e-10
			YBR092C	-1.42345	0.00211972
			YGL106W	-1.42369	2.78261e-17
			YKL138C	-1.42625	1.42841e-09
			YBR128C	-1.42663	8.94146e-06
			YDR220C	-1.42704	6.61893e-05
			YLR285C-A	-1.4284	4.70216e-07
			YCR001W	-1.4357	5.96056e-05
			YOR355W	-1.43733	7.75864e-06
			YMR193W	-1.43865	4.45515e-09
			YLR314C	-1.44225	1.51374e-09
			YDR219C	-1.444	2.55511e-11
			YIL170W	-1.44593	2.42559e-05
			YBL089W	-1.4472	6.63758e-16
			YPL110C	-1.44773	7.5773e-13
			YDL239C	-1.44856	3.08498e-07
			YJL038C	-1.44999	0.000141663
			YNL171C	-1.4506	0.00104975
			YBR023C	-1.45114	1.51027e-09
			YMR183C	-1.45134	7.47471e-14
			YDL203C	-1.45143	1.64437e-11
			YJL043W	-1.45301	0.00442791
			YML116W-A	-1.45343	0.000145084
			YHR150W	-1.45351	8.61909e-10
			YLR072W	-1.45373	3.78873e-09
			YDL177C	-1.45376	1.73092e-06
			YDR182W-A	-1.45395	5.02189e-05
			YJR086W	-1.4556	4.10714e-05
			YDL028C	-1.45702	6.01353e-10
			YDR118W	-1.45853	8.2414e-08
			YML035C	-1.45901	2.2407e-09
			YLR084C	-1.45968	4.27376e-09
			YBR201W	-1.46063	6.62585e-12
			YNL270C	-1.46075	0.000420483
			YMR071C	-1.46215	1.397e-11
			YFL038C	-1.46278	2.61495e-12
			YGL003C	-1.463	8.79117e-10
			YLR099C	-1.46676	1.17445e-06
			YML097C	-1.47036	1.04109e-09
			YBR207W	-1.47242	1.98385e-12
			YBR255C-A	-1.47809	4.28085e-10
			YLR209C	-1.47872	1.29296e-09
			YGR098C	-1.48135	6.82501e-13
			YGR015C	-1.48335	1.17715e-11
			YJR148W	-1.48398	7.9198e-18
			YHR015W	-1.4853	1.01512e-05
			YDL089W	-1.4877	7.51761e-10
			YBR204C	-1.48974	2.10982e-08
			YBR179C	-1.49099	4.39717e-13
			YLR213C	-1.49289	6.56894e-07
			YBR286W	-1.49489	2.94201e-08
			YNR025C	-1.496	8.78486e-06
			YGR247W	-1.49679	4.20749e-08
			YBR126W-B	-1.49794	2.6215e-05
			YDR133C	-1.49902	1.27449e-06
			YLR285W	-1.5024	2.05181e-13
			YMR001C-A	-1.50264	0.00336245
			YFL024C	-1.50296	6.72157e-17
			YLL029W	-1.50471	3.77398e-11
			YML110C	-1.5083	8.35761e-09
			YER132C	-1.50864	1.53564e-11
			YAR031W	-1.50998	0.0106089
			YCR046C	-1.51063	9.38285e-11
			YDR134C	-1.51488	2.611e-09
			YBR158W	-1.51558	1.02841e-11
			YER076W-A	-1.51774	4.15784e-06
			YOR301W	-1.52548	2.30836e-10
			YIL103W	-1.52592	1.08365e-07
			YAR029W	-1.5265	0.000149383
			YMR322C	-1.52662	0.0441635
			YGL193C	-1.52685	0.000116144
			YLR245C	-1.52837	4.16637e-17
			YDL236W	-1.52903	7.58264e-14
			YKL100C	-1.53057	2.74964e-10
			YBR265W	-1.53562	4.32206e-26
			YNL226W	-1.54005	0.00080937
			YBR205W	-1.54662	1.17062e-23
			YIL112W	-1.54899	5.55337e-11
			YBR094W	-1.54937	2.24326e-17
			YKR085C	-1.54977	5.63925e-10
			YDL109C	-1.55008	3.70685e-15
			snR69	-1.55173	0.0163156
			YDR115W	-1.55374	5.16255e-10
			YLR099W-A	-1.554	1.80647e-14
			YFR006W	-1.55601	1.24746e-18
			YMR079W	-1.55723	6.89826e-11
			YFR028C	-1.55795	7.25307e-12
			YLL022C	-1.56004	1.89526e-16
			YDL088C	-1.56272	1.93357e-21
			YNL223W	-1.56371	1.22121e-07
			YJL146W	-1.56467	1.26757e-13
			YLR093C	-1.56841	3.00277e-11
			YIL117C	-1.56876	8.34771e-08
			YPL004C	-1.56962	4.86417e-07
			YOR089C	-1.57023	5.7842e-12
			YNL225C	-1.57046	9.08604e-11
			YLR102C	-1.57196	1.5119e-07
			YJR036C	-1.572	2.5312e-06
			YDR118W-A	-1.5818	0.00148033
			YJR038C	-1.58201	0.000717031
			YGL143C	-1.58273	5.7842e-12
			YFL022C	-1.58544	3.3849e-12
			YMR082C	-1.5914	0.00133829
			YDL129W	-1.59174	7.73415e-07
			YGR043C	-1.5931	1.39324e-05
			YPL038W-A	-1.59568	0.0301107
			YPL192C	-1.5958	1.25649e-09
			YLL021W	-1.59683	2.12102e-11
			YKR076W	-1.60364	3.33445e-07
			YLR205C	-1.60812	1.05119e-14
			YMR272C	-1.60877	1.97488e-14
			YHL044W	-1.60939	4.96253e-06
			YBR264C	-1.61121	8.03395e-12
			YGR108W	-1.61219	8.81453e-09
			YOR180C	-1.61378	4.04587e-09
			YGL204C	-1.61393	8.75363e-10
			YLR195C	-1.61451	3.28286e-13
			YDR331W	-1.61676	1.75827e-12
			YCL001W-B	-1.61715	5.24233e-05
			YEL073C	-1.61845	2.41896e-11
			YER076C	-1.61867	1.71504e-13
			YIL015W	-1.61911	1.74347e-07
			YML091C	-1.62233	3.10261e-10
			YBR071W	-1.62551	2.4354e-10
			YBR159W	-1.62664	1.88663e-19
			YKR007W	-1.62793	4.08753e-11
			YOL022C	-1.63117	1.38768e-12
			YHR142W	-1.63189	4.31507e-08
			YPL060W	-1.63478	6.38391e-14
			YAL026C-A	-1.63706	5.56626e-05
			YDR524C	-1.63789	9.79952e-14
			YLR041W	-1.64353	0.0269156
			YBR301W	-1.64742	0.0338893
			YOL015W	-1.6513	8.83228e-06
			YNR073C	-1.65251	0.000225376
			YIL155C	-1.65763	7.29797e-06
			YBR025C	-1.65918	2.39662e-07
			YHL012W	-1.6599	2.01938e-09
			YEL008W	-1.66289	0.00477456
			YBR166C	-1.66442	2.3135e-14
			YOR250C	-1.66758	6.22529e-14
			YDR146C	-1.66788	1.101e-17
			YOL156W	-1.66945	1.48286e-06
			YJL068C	-1.67059	8.66101e-09
			YDR535C	-1.67089	0.000139171
			YGL157W	-1.67184	2.72746e-07
			YKL104C	-1.67219	1.36611e-14
			YJR037W	-1.67741	1.8304e-08
			YKL109W	-1.67773	2.10615e-14
			YMR114C	-1.67828	5.73943e-10
			YBL051C	-1.68027	6.44631e-12
			YDR104C	-1.68451	3.00192e-15
			YDR454C	-1.68463	1.26757e-13
			YDR534C	-1.68846	2.10949e-09
			YGR066C	-1.69445	1.45242e-07
			YGR292W	-1.69575	0.00492612
			YGR161W-C	-1.69703	2.57839e-08
			YDR218C	-1.70039	2.58301e-07
			YBR232C	-1.70139	0.000199008
			YKL118W	-1.70734	0.0436231
			YCL048W	-1.71232	0.000543201
			YBR206W	-1.71539	0.000221815
			YKL022C	-1.71864	1.15132e-12
			YNL204C	-1.72003	5.75276e-05
			YBR273C	-1.72066	3.30316e-14
			YJL162C	-1.72173	1.15242e-11
			YJR052W	-1.72842	1.69242e-14
			YJR099W	-1.73249	5.16255e-10
			YDL103C	-1.73721	2.9924e-15
			YFR036W	-1.73743	1.87033e-10
			YDL114W	-1.73816	2.94214e-05
			YML062C	-1.73985	3.49003e-14
			YCL008C	-1.7474	3.02084e-15
			YNL155W	-1.74785	3.56445e-16
			YOR279C	-1.7526	1.64873e-20
			tV(CAC)H	-1.75808	0.000824071
			YCR028C-A	-1.75875	5.59142e-18
			YBL095W	-1.76485	1.38827e-12
			YGL015C	-1.76493	0.00122604
			YBR282W	-1.77113	1.38221e-15
			YOL157C	-1.77318	0.000497755
			YOR032C	-1.77354	1.05094e-14
			YIL037C	-1.77833	3.06323e-10
			YFL040W	-1.78113	1.23202e-06
			YDL007C-A	-1.78695	6.18174e-08
			YCR045C	-1.79013	1.92796e-05
			YGR287C	-1.79093	1.674e-17
			YKL189W	-1.79281	7.94467e-09
			YBR148W	-1.81025	1.65128e-09
			YKL026C	-1.82243	2.27694e-07
			YGL116W	-1.8244	5.17863e-08
			YLR380W	-1.82801	7.16662e-16
			YPR078C	-1.82924	0.000934594
			YLR307W	-1.83061	1.83286e-06
			YDR480W	-1.83087	4.45276e-12
			YNR026C	-1.83359	2.27959e-17
			YDR103W	-1.83533	1.20574e-16
			YEL004W	-1.8376	2.0246e-14
			YOL052C-A	-1.8402	8.58072e-05
			snR39B	-1.84434	0.0305983
			YER187W	-1.84995	8.03198e-07
			YDR263C	-1.85354	1.143e-12
			YMR188C	-1.85488	1.31424e-12
			YCL064C	-1.85499	1.67907e-15
			YCR085W	-1.87552	0.00181543
			YLR220W	-1.88026	1.63345e-14
			YLR368W	-1.88314	4.05122e-15
			YBR192W	-1.88314	3.88175e-19
			YBR037C	-1.88403	3.10565e-10
			YLR037C	-1.8892	4.882e-07
			YBR233W	-1.88989	6.20766e-14
			YGL261C	-1.89023	0.0127047
			YFR010W-A	-1.89027	0.0248177
			YCR035C	-1.89184	1.20266e-20
			YIL139C	-1.8946	6.03607e-15
			YBR072W	-1.89472	0.00870506
			YDR523C	-1.89512	0.0003077
			YIL150C	-1.89513	1.89082e-13
			YBR168W	-1.89569	1.55188e-11
			YLR290C	-1.89651	1.79643e-26
			snR61	-1.90858	0.0061275
			YDL155W	-1.92064	5.59269e-19
			YHR061C	-1.92792	7.28566e-10
			YLR371W	-1.92895	6.99583e-18
			YAR028W	-1.9313	1.09605e-13
			YCL073C	-1.93141	2.50259e-06
			YPL033C	-1.93212	3.2752e-08
			YGR185C	-1.93373	1.40233e-14
			YER085C	-1.93508	0.000257916
			YDL214C	-1.94226	3.21131e-08
			YJR061W	-1.94244	5.17873e-17
			YOR278W	-1.94411	7.64534e-24
			YDR042C	-1.95829	0.000141229
			YDL055C	-1.95847	2.0228e-10
			YNL095C	-1.96127	1.24746e-18
			YDR177W	-1.96146	5.26063e-19
			YGR273C	-1.97061	5.65869e-05
			YGR107W	-1.97096	4.16862e-05
			YNL070W	-1.97161	2.16613e-13
			YPL027W	-1.97462	2.29094e-11
			YMR323W	-1.97773	1.47864e-07
			YER084W-A	-1.98259	3.46142e-07
			YFL012W-A	-1.99378	1.01826e-05
			YOR388C	-1.99607	3.46756e-08
			YMR017W	-2.00229	4.41054e-10
			YNR040W	-2.00686	1.15099e-11
			YKR004C	-2.00925	6.00536e-17
			YBL078C	-2.01226	1.50496e-09
			YPR077C	-2.01542	1.78683e-05
			YDR342C	-2.02975	8.94518e-05
			YNL319W	-2.03121	8.03052e-09
			YBR268W	-2.03372	1.83831e-12
			YLR271W	-2.03843	2.44045e-10
			YHL017W	-2.04103	5.51767e-28
			YBR054W	-2.04323	4.21585e-22
			YDL222C	-2.04636	1.40399e-05
			YPR124W	-2.05599	1.10958e-13
			YBR233W-A	-2.05949	8.11957e-12
			YDR196C	-2.06808	2.36134e-15
			YDL024C	-2.0749	1.75642e-08
			YNL219C	-2.07809	2.43245e-16
			YOL024W	-2.07849	1.15851e-06
			YNL026W	-2.08289	3.24696e-26
			YPL046C	-2.08315	4.2705e-17
			YPL036W	-2.09077	2.46499e-11
			YBR285W	-2.09189	1.28536e-11
			YLR030W	-2.09545	8.32044e-11
			YLR343W	-2.09763	1.77619e-06
			YBL008W-A	-2.09863	0.046839
			YGR293C	-2.10277	0.0487889
			YOL132W	-2.11041	6.53932e-08
			YCR018C	-2.11066	5.66595e-09
			YOR242C	-2.12203	1.81201e-06
			YJR055W	-2.12431	9.84234e-14
			YGR225W	-2.12499	2.937e-13
			YPR123C	-2.12512	3.65377e-09
			YBR200W-A	-2.1325	2.14287e-08
			YKL187C	-2.13306	1.298e-11
			YDR438W	-2.13966	2.40235e-15
			YLR031W	-2.14141	8.38361e-13
			YBR063C	-2.14499	1.93512e-12
			YOL014W	-2.16003	9.27292e-09
			YBR014C	-2.16622	1.40426e-29
			YFL012W	-2.17547	7.95221e-07
			YLR049C	-2.18014	4.26007e-15
			YBR180W	-2.18593	1.14608e-08
			YDR461C-A	-2.19116	4.07728e-09
			YBR045C	-2.19938	1.45667e-09
			YJL160C	-2.20775	1.77688e-06
			YBR040W	-2.21884	4.57899e-15
			YOR249C	-2.22909	2.83276e-16
			YEL070W	-2.23076	2.44982e-07
			YOL146W	-2.23392	8.65773e-20
			YOR081C	-2.24	8.20235e-19
			YCR034W	-2.24277	4.53513e-16
			YKR106W	-2.24445	4.59092e-06
			tL(UAA)K	-2.24632	0.0107003
			YBR157C	-2.26726	6.38391e-14
			YOR190W	-2.32074	1.08711e-10
			YKR093W	-2.33174	1.24546e-27
			YOR255W	-2.33574	2.03241e-05
			YKL096W-A	-2.34015	6.25549e-15
			YPL021W	-2.34536	1.87321e-09
			YBR076C-A	-2.34977	1.23182e-17
			YAL067C	-2.38707	1.05119e-14
			YKL050C	-2.38996	9.82072e-19
			YBR064W	-2.39323	4.32019e-05
			YDL076C	-2.40919	5.6426e-26
			YOR339C	-2.45437	8.90535e-10
			YLR265C	-2.47644	1.05705e-20
			YNL318C	-2.4791	3.07684e-08
			YFL011W	-2.48105	1.20271e-07
			YDL049C	-2.51074	1.17169e-19
			YFL017C	-2.51512	1.42051e-25
			YOL161C	-2.52123	0.0294727
			YIL065C	-2.52441	4.42047e-21
			YIL099W	-2.54785	5.7842e-12
			YAL055W	-2.55541	2.33954e-18
			YBR018C	-2.5679	1.34234e-15
			YLR013W	-2.60102	1.674e-17
			YDL247W-A	-2.60525	0.0256483
			YER115C	-2.63464	1.72724e-15
			YGL230C	-2.63554	5.17711e-12
			YIR013C	-2.6446	2.28476e-11
			YFR005C	-2.7305	1.48e-25
			YMR326C	-2.77248	1.04426e-06
			YBR076W	-2.79994	2.37809e-18
			YEL023C	-2.83434	8.57104e-15
			YDR516C	-2.8391	2.21152e-12
			YIL045W	-2.90984	6.43826e-15
			YHL028W	-2.96862	6.21572e-31
			YBL070C	-2.98542	0.000944388
			YDR371W	-3.00527	1.26757e-13
			YPR140W	-3.03813	1.51948e-32
			YBL084C	-3.06984	1.37147e-28
			YDR401W	-3.0925	0.00512221
			YNR034W	-3.09716	1.17062e-23
			YGR088W	-3.10073	2.99764e-14
			YGR294W	-3.23791	0.00457822
			YIL156W-A	-3.28207	0.00258742
			YCR087W	-3.4186	0.00216549
			tT(CGU)K	-3.42161	0.00254065
			YOR011W-A	-3.43879	2.53376e-14
			YCL048W-A	-3.52735	1.80564e-26
			YEL057C	-3.69075	8.99824e-26
			YLR012C	-3.74141	1.57357e-26
			YDR402C	-3.85943	1.86988e-29
			YDL218W	-5.91062	1.88844e-55
			YDR403W	-6.68265	1.17991e-60

## Sheet: Genes with putative NDT80 sites
Table S5	List of genes with a Ndt80 binding sequence in their promoters
	ProScan tool has been applied to the list of differentially downregulated genes at 4 and 8 h after sporulation induction, using the JASPAR 2016 database
	ProScan Tool: http://159.149.160.88/pscan/
Genes	z-scores
YKL189W	5.05441
YDR282C	5.04421
YOL047C	4.85984
YBR250W	4.84964
YER106W	4.10962
YGL116W	3.96289
YOR214C	3.75247
YOR314W	3.6263
YDR508C	3.42587
YBR275C	3.3845
YML050W	3.36247
YMR252C	3.34034
YOR313C	3.22482
YFL012W	3.18941
YCL021W-A	3.11547
YBR148W	2.99341
YFR032C	2.99003
YDR317W	2.98875
YJR148W	2.9463
YBR069C	2.94331
YLR054C	2.94199
YGL170C	2.93305
YPR027C	2.91905
YHR177W	2.88402
YKL032C	2.85436
YLR372W	2.85051
YJL037W	2.80528
YMR001C	2.7696
YPL021W	2.67964
YBR045C	2.67777
YDR042C	2.61233
YER100W	2.59164
YGR043C	2.56466
YNR001C	2.56175
YFL024C	2.56078
YIL159W	2.53124
YBR255C-A	2.48337
YAL026C	2.45764
YDR342C	2.44484
YPL113C	2.42888
YNL095C	2.39068
YOR365C	2.38689
YEL016C	2.3601
YOL091W	2.35408
YHR124W	2.34612
YNL128W	2.33199
YLL032C	2.29263
YFR023W	2.29202
YPL204W	2.25878
YDL109C	2.25636
YLR209C	2.25489
YLR210W	2.25489
YBR206W	2.21721
YJR110W	2.20018
YJR107W	2.19169
YML090W	2.18923
YPR078C	2.18631
YPR079W	2.18631
YPR124W	2.17234
YER180C	2.1545
YNL122C	2.12852
YIL093C	2.11221
YHR020W	2.08833
YGR161W-C	2.08586
YPL127C	2.07237
YAL018C	1.99046
YLR308W	1.96997
YAR029W	1.96876
YDL180W	1.95665
YLR341W	1.95403
YHL012W	1.92887
YPL130W	1.88266
YKR100C	1.87251
YKL042W	1.87129
YOL159C	1.87108
YGR109C	1.8443
YHR184W	1.83455
YKR097W	1.83174
YOR090C	1.82543
YOR091W	1.82543
YGR273C	1.82433
YLR099C	1.82025
YLR099W-A	1.82025
YMR243C	1.80729
YNL054W	1.7997
YLR084C	1.79809
YGR110W	1.77626
YKR005C	1.7757
YDL114W	1.77472
YDL103C	1.70456
YNL172W	1.70288
YNL173C	1.70288
YLR371W	1.70198
YDR058C	1.70161
YBR025C	1.69242
YBR165W	1.65628
YFL059W	1.64983
YNL333W	1.64983
YJL160C	1.6432
YIL038C	1.63684
YNL319W	1.63481
YJR048W	1.62864
YFR012W	1.6285
YKL043W	1.62666
YIR013C	1.61783
YLR271W	1.61499
YNL098C	1.59979
YBR159W	1.57845
YKR015C	1.57701
YDL080C	1.5678
YGR059W	1.56322
YBL015W	1.55371
YOR388C	1.53984
YOR188W	1.53354
YGL039W	1.53009
YPL124W	1.52731
YBR166C	1.52037
YOR190W	1.51896
YCR002C	1.51552
YKL118W	1.5142
YDR438W	1.50385
YLR266C	1.49117
YDR183W	1.49015
YER046W	1.47653
YBR112C	1.46092
YDR218C	1.45384
YFR039C	1.45054
YER115C	1.45048
YIL155C	1.44346
YGR108W	1.43963
YNL019C	1.4383
YNR025C	1.42908
YKL187C	1.4054
YNL204C	1.40461
YLR127C	1.40242
YBL030C	1.39273
YOR169C	1.39193
YPR093C	1.38818
YPR094W	1.38818
YPR122W	1.38236
YER027C	1.37914
YNL318C	1.37796
YPR141C	1.36493
YOR304W	1.35757
YBR167C	1.35629
YLR041W	1.35318
YBL008W-A	1.34991
YGL230C	1.34949
YBL079W	1.34399
YOL157C	1.34223
YOR278W	1.33827
YKR019C	1.33441
YFL017C	1.3344
YLR049C	1.33272
YPL110C	1.32973
YDL218W	1.32964
YLR238W	1.32473
YPR035W	1.32381
YBL095W	1.31237
YBR070C	1.29582
YBR071W	1.29582
YBR285W	1.2845
YBR172C	1.27758
YDR522C	1.27109
YAL037W	1.25031
YJL038C	1.24948
YGR238C	1.24376
YJL043W	1.24075
YDR182W-A	1.23492
YAR031W	1.23175
YHR119W	1.22016
YHR142W	1.21715
YGR287C	1.20539
YOL015W	1.20218
YBR204C	1.19841
YLR307C-A	1.19781
YNL155W	1.18767
YNL268W	1.18561
YIL146C	1.18532
YJR099W	1.18291
YJR086W	1.18208
YOR175C	1.17827
YER085C	1.17159
YLR343W	1.16183
YLR013W	1.15614
YOR339C	1.15272
YGL205W	1.14735
YBR184W	1.13973
YDR147W	1.13128
YGL118C	1.1257
YBR207W	1.12278
YML066C	1.11922
YLR314C	1.11398
YKL022C	1.10264
YHR115C	1.09581
YLR045C	1.08986
YMR306C-A	1.08948
YFR047C	1.08884
YGR071C	1.08218
YDR219C	1.06933
YMR079W	1.05665
YNL217W	1.05006
YBR072W	1.04911
YDR096W	1.04683
YGR098C	1.04629
YMR260C	1.03595
YER076C	1.03393
YOR327C	1.02879
YJR052W	1.02765
YDR374W-A	1.02713
YAL001C	1.01715
YGR224W	1.01547
YGR276C	1.01259
YHR087W	1.00733
YBR137W	0.998135
YGR205W	0.997568
YJR025C	0.996682
YPL232W	0.996121
YDR117C	0.991427
YDR118W	0.991427
YNL039W	0.986556
YDR451C	0.982054
YFL038C	0.980863
YHL017W	0.975286
YNL188W	0.967215
YCR085W	0.966606
YMR071C	0.956916
YGR225W	0.952403
YFR005C	0.951957
YFR006W	0.951957
YJL013C	0.948503
YKR004C	0.944496
YDL239C	0.943895
YOR102W	0.933271
YBR076W	0.932114
YDR104C	0.931817
YEL058W	0.918922
YGL193C	0.913862
YLR380W	0.911749
YOL132W	0.909221
YIL170W	0.90808
YIL171W	0.90808
YJL219W	0.90808
YOL156W	0.90808
YER071C	0.907633
YGR066C	0.907361
YDL051W	0.900272
YFL011W	0.896995
YDL024C	0.891576
YIL151C	0.891029
YDL028C	0.885401
YBR264C	0.873895
YBR265W	0.873895
YOL052C-A	0.868105
YJR017C	0.867246
YNR055C	0.860992
YGL085W	0.849926
YCR010C	0.848659
YOR242C	0.841125
YLL004W	0.817128
YLL005C	0.817128
YLR307W	0.813982
YCR087W	0.813916
YNL292W	0.809511
YAL034W-A	0.806419
YGL212W	0.803442
YDR273W	0.800763
YBR286W	0.800228
YBR195C	0.794284
YOR212W	0.785109
YDR499W	0.782001
YPL227C	0.781649
YBR157C	0.780335
YKL133C	0.780139
YBR270C	0.777132
YGR257C	0.776525
YLR080W	0.769929
YKL121W	0.769747
YEL004W	0.763258
YEL005C	0.763258
YFL012W-A	0.761926
YGL015C	0.757019
YBR251W	0.750704
YDR204W	0.746959
YDL177C	0.746498
YNL154C	0.743638
YGR015C	0.741925
YIL125W	0.739704
YOR249C	0.73899
YOR301W	0.725068
YFL040W	0.713363
YJL005W	0.713098
YGR169C-A	0.711181
YBL075C	0.708929
YBL107C	0.70622
YBR240C	0.70194
YBR018C	0.696738
YKL096W	0.694384
YNL291C	0.690532
YNL219C	0.689304
YKR083C	0.680925
YLL022C	0.67893
YBR163W	0.677221
YKL096W-A	0.671016
YFR028C	0.670459
YOR357C	0.669051
YCR045C	0.668913
YHR036W	0.666074
YPR150W	0.664618
YNL225C	0.656091
YOR355W	0.653696
YDR270W	0.645414
YOL134C	0.643103
YLL021W	0.64162
YOL103W	0.641102
YDR461C-A	0.633938
YPR015C	0.633335
YNL171C	0.632873
YDR533C	0.631623
YNL121C	0.631463
YDR107C	0.631059
YNL270C	0.626221
YHR151C	0.624504
YOR233W	0.623906
YML110C	0.611414
YOR269W	0.602209
YOR267C	0.600638
YDR516C	0.592656
YNR034W	0.592334
YJR061W	0.591459
YNL170W	0.589134
YBR160W	0.587724
YEL023C	0.587581
YBR233W	0.586224
YLR011W	0.573396
YKL109W	0.573082
YIL112W	0.567887
YDR118W-A	0.567436
YOR390W	0.566439
YHR015W	0.552316
YBL038W	0.547955
YKL168C	0.542644
YDR191W	0.536828
YOR255W	0.52643
YBR054W	0.523745
YML091C	0.519027
YHR146W	0.513427
YKR007W	0.508818
YDR105C	0.507276
YBL057C	0.502707
YPR123C	0.500719
YBR211C	0.500326
YNR014W	0.499457
YMR258C	0.498276
YBR192W	0.495902
YIL065C	0.495544
YDR177W	0.491858
YDR326C	0.488019
YKR106W	0.482602
YPL192C	0.479955
YGR138C	0.479826
YDR488C	0.479045
YDR489W	0.479045
YDR379W	0.475263
YAR028W	0.475205
YGL248W	0.473462
YDR263C	0.472043
YOR012W	0.468566
YPL059W	0.468353
YBR123C	0.46406
YEL003W	0.462337
YDL247W-A	0.462199
YPL268W	0.460946
YLR265C	0.460646
YIL150C	0.456733
YER011W	0.456311
YIL161W	0.452638
YBR040W	0.449109
YDL056W	0.442895
YNL026W	0.442748
YEL010W	0.44122
YPL032C	0.440967
YDL244W	0.439128
YFL058W	0.439128
YNL332W	0.439128
YHR185C	0.437159
YDR401W	0.433692
YEL057C	0.431561
YHL010C	0.431534
YDR133C	0.428221
YDR134C	0.428221
YER076W-A	0.426377
YDL030W	0.426075
YCR038C	0.425724
YDL007C-A	0.422572
YDL155W	0.419702
YDR113C	0.419322
YDR115W	0.419322
YFR012W-A	0.409527
YBL026W	0.408188
YGL215W	0.404256
YAL061W	0.403467
YPL060W	0.40322
YGR104C	0.400444
YDR523C	0.398116
YIL104C	0.389505
YDR260C	0.384004
YLR290C	0.375763
YLR093C	0.369205
YIR004W	0.367368
YMR086W	0.365451
YGR196C	0.360467
YBL008W	0.360379
YEL059W	0.359238
YDL050C	0.355749
YBL078C	0.343968
YBL052C	0.342286
YDR197W	0.336981
YKL157W	0.324005
YER132C	0.323363
YDL055C	0.321788
YPL072W	0.320987
YML062C	0.316245
YGR294W	0.310435
YMR017W	0.308204
YBR268W	0.29896
YBR168W	0.296775
YML097C	0.295493
YCR018C	0.286989
YDR331W	0.284446
YPL033C	0.281949
YOR032C	0.27767
YDL065C	0.27732
YJR067C	0.270826
YIL134W	0.270012
YFR035C	0.269982
YFR036W	0.269982
YIL156W-A	0.267984
YPL049C	0.264539
YBR244W	0.261674
YLR012C	0.260261
YHR128W	0.259097
YMR272C	0.255491
YPR097W	0.25465
YKL138C-A	0.254609
YPL263C	0.251811
YJL162C	0.251547
YML025C	0.250977
YCR028C-A	0.248728
YOR180C	0.246171
YBR301W	0.245057
YKR058W	0.240888
YKL178C	0.24057
YMR251W	0.23653
YGR247W	0.234638
YOL012C	0.231982
YCL048W-A	0.231702
YOL024W	0.229378
YBR019C	0.224331
YDR220C	0.222874
YIL046W-A	0.218837
YFR036W-A	0.217526
YBR283C	0.212149
YOR251C	0.210041
YGR123C	0.197691
YGL258W	0.196872
YNR007C	0.196661
YNR008W	0.196661
YMR082C	0.195748
YML035C	0.189883
YDR371W	0.188786
YBL020W	0.173713
YBL021C	0.173713
YPL036W	0.170849
YHR125W	0.169009
YPR120C	0.165221
YJL068C	0.164351
YOR115C	0.162445
YDR196C	0.161367
YCL001W-B	0.160236
YPL038W	0.16014
YLR015W	0.158886
YKL104C	0.158542
YLR195C	0.147601
YLR102C	0.146035
YER084W-A	0.138774
YEL070W	0.135872
YDL230W	0.135152
YDL076C	0.133742
YDR338C	0.130664
YCL005W-A	0.127587
YCL008C	0.127587
YJR090C	0.125263
YGR051C	0.124257
YLR205C	0.124205
YOR250C	0.121595
YBR260C	0.116873
YLR244C	0.109202
YGL158W	0.102201
YDR103W	0.100665
YBR226C	0.100222
YLR072W	0.0944174
YNL070W	0.0898223
YBR037C	0.0878064
YDL214C	0.0784168
YGR266W	0.0729413
YDL045W-A	0.0709549
YIL077C	0.0707681
YHR022C	0.0672762
YDL001W	0.0668731
YKL167C	0.0649029
YKR066C	0.0644903
YLR101C	0.0535591
YMR183C	0.0535079
YMR184W	0.0535079
YDR487C	0.0502626
YKL100C	0.0497996
YBL106C	0.0474269
YOR147W	0.0468211
YBR243C	0.0467499
YBR158W	0.0465264
YLR356W	0.0430406
YBR179C	0.0408984
YBR180W	0.0408984
YNL238W	0.039477
YDR116C	0.0388786
YNL264C	0.0264191
YLR037C	0.0137606
YOR330C	0.00612277
YFL029C	0.00516931
YFR054C	0.00101433
