# Supplementary material for: Bdf1 Bromodomains Are Essential for Meiosis and the Expression of Meiotic-Specific Genes
Source: PLoS Genet. 2017 Jan 9;13(1):e1006541. doi: 10.1371/journal.pgen.1006541 (PMC5261807; doi:10.1371/journal.pgen.1006541)
Supplement: S6 Table — (XLSX) [file pgen.1006541.s013.xlsx]

## Sheet: TAP results
Majority.protein.IDs	Gene.name	Bdf1-TAP		Bdf2-TAP		Swr1-TAP		Bdf1-TAP (yaf9∆)
		log2(Enrichment)	Stoichiometry	log2(Enrichment)	Stoichiometry	log2(Enrichment)	Stoichiometry	log2(Enrichment)	Stoichiometry		Legend
YLR399C	BDF1	13.6825	1	14.4706	0.280044	8.15556	0.247044	15.2927	1			Specifically enriched in the TAP (p value < 0.001 and log2(Enrichment) ≥ 7)
YDL070W	BDF2	11.5695	0.354323	12.429	1			13.1288	0.310406			Identified but log2(Enrichment) < 7
YDR190C	RVB1	8.00913	0.0842715	-0.107406		6.83197	10.6915	0.759369				Not identified by MS
YPL235W	RVB2	8.06729	0.0666758	0.548797		7.16659	5.64476	0.061732
YOR063W	RPL3	7.50912	0.0400637	2.79362				4.82371
YMR121C	RPL15B	8.90688	0.0305302					2.74554
YDR334W	SWR1	12.3297	0.0273984			11.5824	1	3.63737
YDR485C	VPS72	12.8755	0.0215757			9.03764	0.404474	TAP only	1.01846e-05
YJL081C	ARP4	10.8337	0.0204517			9.88444	1.01424	0.425743
YGR002C	SWC4	8.24943	0.0176258			7.60884	1.2034
YML041C	VPS71	12.3055	0.0164592			10.1337	0.833789
YNL107W	YAF9	11.1786	0.0156349			8.49934	1.60232
YLR085C	ARP6	13.3654	0.0156347			TAP only	1.36608
YAL011W	SWC3	12.2335	0.0146067			TAP only	0.642588
YBR231C	SWC5	13.8212	0.0113582			9.9508	1.17766
YLR385C	SWC7	13.8098	0.00943794			TAP only	0.435038
YGL019W	CKB1	7.37384	0.00358082	TAP only	0.000353499			4.57005
YPR016C	TIF6	7.78312	0.00224367
YKL009W	MRT4	8.70922	0.00209111					2.80458
YPL093W	NOG1	7.95514	0.00160935					TAP only	1.09208e-05
YDR496C	PUF6	7.71203	0.000984091
YKR092C	SRP40	9.39797	0.000822877
YNL132W	KRE33	7.67627	0.000406924					TAP only	1.0578e-05
YNL175C	NOP13	8.23749	0.000406897
YGR103W	NOP7	8.26442	0.000371284
YGR152C	RSR1	8.35464	0.000340262					4.09196
YMR229C	RRP5	8.52693	0.000334375					1.84261
YLR439W	MRPL4	7.32545	0.000301963
YGL120C	PRP43	7.4402	0.000227672
YHR052W	CIC1	7.20085	0.000208235
YMR024W	MRPL3	7.42755	0.00018637
YEL050C	RML2	7.54283	0.000145793
YOR086C	TCB1	7.26655	0.000102041
YNL088W	TOP2	7.10082	9.9324e-05					4.784
